# Supplementary material for: Identification of CD164 as an essential entry receptor for divergent adeno-associated viruses
Source: Proc Natl Acad Sci U S A. 2026 Mar 5;123(10):e2525865123. doi: 10.1073/pnas.2525865123 (PMC12974471; doi:10.1073/pnas.2525865123)
Supplement: Supplementary file 2 — Dataset S01 (XLSX) [file pnas.2525865123.sd01.xlsx]

## Sheet: FD960116-FD960114_filter_cut
	Dataset S1. A list of genes enriched in the sorted GFP-negative cells of the second round sort (FD960116/Sort 2) from unsorted cells (FD960114/Sort 0) and ranked by the -log10 enrichment score.
	id	pos|score	pos|p-value	pos|fdr	pos|rank	pos|goodsgrna	pos|lfc	minus_log10_score	GO_Terms	GO_Terms_Func
19112	TM9SF2	1.6407e-09	2.5901e-07	0.001238	2	4	7.9506	8.78497	GO:0005768;GO:0005794;GO:0005856;GO:0005887;GO:0010008;GO:0016020;GO:0070062;GO:0072657	endosome;Golgi apparatus;cytoskeleton;integral component of plasma membrane;endosome membrane;membrane;extracellular exosome;protein localization to membrane
19111	ASNA1	1.2391e-08	2.5901e-07	0.001238	3	4	7.6363	7.90689	GO:0005515;GO:0005524;GO:0005654;GO:0005730;GO:0005737;GO:0006620;GO:0015105;GO:0015700;GO:0016787;GO:0016887;GO:0043529;GO:0046872;GO:0070062;GO:0071816	protein binding;ATP binding;nucleoplasm;nucleolus;cytoplasm;posttranslational protein targeting to endoplasmic reticulum membrane;arsenite transmembrane transporter activity;arsenite transport;hydrolase activity;ATP hydrolysis activity;GET complex;metal ion binding;extracellular exosome;tail-anchored membrane protein insertion into ER membrane
19110	ST3GAL1	2.1028e-08	2.5901e-07	0.001238	4	4	7.998	7.6772	GO:0000139;GO:0002319;GO:0003836;GO:0006054;GO:0006464;GO:0006468;GO:0006487;GO:0008373;GO:0010706;GO:0016020;GO:0016021;GO:0016266;GO:0018146;GO:0019082;GO:0032588;GO:0047288;GO:0070062;GO:0097503;GO:1905403;GO:1990675;GO:1990676;GO:1990743	Golgi membrane;memory B cell differentiation;beta-galactoside (CMP) alpha-2,3-sialyltransferase activity;N-acetylneuraminate metabolic process;cellular protein modification process;protein phosphorylation;protein N-linked glycosylation;sialyltransferase activity;ganglioside biosynthetic process via lactosylceramide;membrane;integral component of membrane;O-glycan processing;keratan sulfate biosyn…
19100	CD164	3.3675e-06	1.321e-05	0.04703	5	4	7.1233	5.47269	GO:0005515;GO:0005576;GO:0005764;GO:0005765;GO:0005768;GO:0005886;GO:0005887;GO:0006955;GO:0007155;GO:0007157;GO:0007162;GO:0007165;GO:0007275;GO:0007517;GO:0008285;GO:0010008;GO:0030097;GO:0031410	protein binding;extracellular region;lysosome;lysosomal membrane;endosome;plasma membrane;integral component of plasma membrane;immune response;cell adhesion;heterophilic cell-cell adhesion via plasma membrane cell adhesion molecules;negative regulation of cell adhesion;signal transduction;multicellular organism development;muscle organ development;negative regulation of cell population prolifera…
18929	CAMLG	4.0067e-06	1.4764e-05	0.04703	6	4	6.7327	5.39721	GO:0001782;GO:0005515;GO:0005737;GO:0005783;GO:0006952;GO:0007165;GO:0016020;GO:0016192;GO:0030176;GO:0031397;GO:0031625;GO:0032435;GO:0043529;GO:0050821;GO:0050839;GO:0071816	B cell homeostasis;protein binding;cytoplasm;endoplasmic reticulum;defense response;signal transduction;membrane;vesicle-mediated transport;integral component of endoplasmic reticulum membrane;negative regulation of protein ubiquitination;ubiquitin protein ligase binding;negative regulation of proteasomal ubiquitin-dependent protein catabolic process;GET complex;protein stabilization;cell adhesio…
9264	GNE	1.4148e-05	5.776e-05	0.157709	7	2	1.7378	4.8493	GO:0004553;GO:0005515;GO:0005524;GO:0005737;GO:0005829;GO:0006045;GO:0006047;GO:0006054;GO:0007155;GO:0008761;GO:0009384;GO:0046835;GO:0046872	hydrolase activity, hydrolyzing O-glycosyl compounds;protein binding;ATP binding;cytoplasm;cytosol;N-acetylglucosamine biosynthetic process;UDP-N-acetylglucosamine metabolic process;N-acetylneuraminate metabolic process;cell adhesion;UDP-N-acetylglucosamine 2-epimerase activity;N-acylmannosamine kinase activity;carbohydrate phosphorylation;metal ion binding
18570	PQLC2	2.191e-05	9.2467e-05	0.215347	8	3	5.9724	4.65936	GO:0005765;GO:0015174;GO:0015181;GO:0015189;GO:0015809;GO:0015819;GO:0016021;GO:0031301;GO:0043231;GO:0055085;GO:0080144;GO:1903401;GO:1903826	lysosomal membrane;basic amino acid transmembrane transporter activity;arginine transmembrane transporter activity;L-lysine transmembrane transporter activity;arginine transport;lysine transport;integral component of membrane;integral component of organelle membrane;intracellular membrane-bounded organelle;transmembrane transport;amino acid homeostasis;L-lysine transmembrane transport;arginine tr…
5716	NKX2-4	2.6164e-05	0.00011215	0.215347	9	2	0.21926	4.5823	GO:0000785;GO:0000978;GO:0000981;GO:0003674;GO:0005515;GO:0005575;GO:0005634;GO:0006357;GO:0008150;GO:0030154	chromatin;RNA polymerase II cis-regulatory region sequence-specific DNA binding;DNA-binding transcription factor activity, RNA polymerase II-specific;molecular_function;protein binding;cellular_component;nucleus;regulation of transcription by RNA polymerase II;biological_process;cell differentiation
17663	DRC1	2.6377e-05	0.00011267	0.215347	10	3	5.0045	4.57877	GO:0003352;GO:0005829;GO:0005858;GO:0005930;GO:0007368;GO:0007507;GO:0031514;GO:0060285;GO:0070286	regulation of cilium movement;cytosol;axonemal dynein complex;axoneme;determination of left/right symmetry;heart development;motile cilium;cilium-dependent cell motility;axonemal dynein complex assembly
19109	SLC35A2	4.7545e-05	0.00019659	0.313256	11	4	5.2326	4.3229	GO:0000139;GO:0005459;GO:0005654;GO:0005783;GO:0005794;GO:0006012;GO:0008643;GO:0030173;GO:0072334	Golgi membrane;UDP-galactose transmembrane transporter activity;nucleoplasm;endoplasmic reticulum;Golgi apparatus;galactose metabolic process;carbohydrate transport;integral component of Golgi membrane;UDP-galactose transmembrane transport
16917	TSSC1	5.5757e-05	0.0002256	0.313256	12	3	6.5594	4.2537		NA
19106	WDR7	5.8361e-05	0.00023855	0.313256	13	4	6.2763	4.23388	GO:0008021	synaptic vesicle
19108	NUP214	5.9603e-05	0.00024062	0.313256	14	4	4.8587	4.22473	GO:0000278;GO:0005049;GO:0005515;GO:0005643;GO:0005654;GO:0005829;GO:0006405;GO:0006406;GO:0006606;GO:0006611;GO:0008139;GO:0017056;GO:0046822;GO:0051726;GO:1990876	mitotic cell cycle;nuclear export signal receptor activity;protein binding;nuclear pore;nucleoplasm;cytosol;RNA export from nucleus;mRNA export from nucleus;protein import into nucleus;protein export from nucleus;nuclear localization sequence binding;structural constituent of nuclear pore;regulation of nucleocytoplasmic transport;regulation of cell cycle;cytoplasmic side of nuclear pore
19095	C16orf62	6.7256e-05	0.00027378	0.313256	15	4	6.6055	4.17227	GO:0005515;GO:0005768;GO:0005886;GO:0006893;GO:0015031;GO:0016021;GO:0032456;GO:0101003	protein binding;endosome;plasma membrane;Golgi to plasma membrane transport;protein transport;integral component of membrane;endocytic recycling;ficolin-1-rich granule membrane
9922	SLC35C2	7.1236e-05	0.0002888	0.313256	16	3	5.5464	4.1473	GO:0005654;GO:0005793;GO:0005794;GO:0005801;GO:0010629;GO:0015297;GO:0015786;GO:0016021;GO:0033116;GO:0036066;GO:0045747	nucleoplasm;endoplasmic reticulum-Golgi intermediate compartment;Golgi apparatus;cis-Golgi network;negative regulation of gene expression;antiporter activity;UDP-glucose transmembrane transport;integral component of membrane;endoplasmic reticulum-Golgi intermediate compartment membrane;protein O-linked fucosylation;positive regulation of Notch signaling pathway
17310	NANS	7.2589e-05	0.0002945	0.313256	17	3	6.2209	4.13913	GO:0005737;GO:0005829;GO:0006055;GO:0008781;GO:0016051;GO:0047444;GO:0050462;GO:0070062;GO:0070085	cytoplasm;cytosol;CMP-N-acetylneuraminate biosynthetic process;N-acylneuraminate cytidylyltransferase activity;carbohydrate biosynthetic process;N-acylneuraminate-9-phosphate synthase activity;N-acetylneuraminate synthase activity;extracellular exosome;glycosylation
19089	TMED7-TICAM2	7.2832e-05	0.00029501	0.313256	18	4	5.7706	4.13768		NA
14623	PARD6B	7.849e-05	0.00031833	0.320219	19	2	1.9326	4.10519	GO:0005080;GO:0005515;GO:0005634;GO:0005829;GO:0005886;GO:0005923;GO:0005938;GO:0007043;GO:0007098;GO:0007163;GO:0007409;GO:0016324;GO:0030334;GO:0032991;GO:0051301;GO:0060341;GO:0065003;GO:0070062	protein kinase C binding;protein binding;nucleus;cytosol;plasma membrane;bicellular tight junction;cell cortex;cell-cell junction assembly;centrosome cycle;establishment or maintenance of cell polarity;axonogenesis;apical plasma membrane;regulation of cell migration;protein-containing complex;cell division;regulation of cellular localization;protein-containing complex assembly;extracellular exoso…
19107	ALDH8A1	8.7234e-05	0.00034526	0.325554	20	4	4.3546	4.05931	GO:0001758;GO:0005829;GO:0042573;GO:0042574;GO:0047102;GO:0070062;GO:0097053	retinal dehydrogenase activity;cytosol;retinoic acid metabolic process;retinal metabolic process;aminomuconate-semialdehyde dehydrogenase activity;extracellular exosome;L-kynurenine catabolic process
17121	CCDC93	9.2238e-05	0.0003577	0.325554	21	3	5.8132	4.03509	GO:0005515;GO:0005769;GO:0006893;GO:0015031;GO:0032456;GO:0043231	protein binding;early endosome;Golgi to plasma membrane transport;protein transport;endocytic recycling;intracellular membrane-bounded organelle
19055	GET4	0.00011287	0.00043695	0.379613	22	4	5.0719	3.94742	GO:0005515;GO:0005654;GO:0005694;GO:0005730;GO:0005737;GO:0005829;GO:0045048;GO:0051087;GO:0051220;GO:0071816;GO:0071818;GO:1904378	protein binding;nucleoplasm;chromosome;nucleolus;cytoplasm;cytosol;protein insertion into ER membrane;chaperone binding;cytoplasmic sequestering of protein;tail-anchored membrane protein insertion into ER membrane;BAT3 complex;maintenance of unfolded protein involved in ERAD pathway
18114	C1GALT1	0.00013081	0.00050896	0.422944	23	2	1.6693	3.88336	GO:0000139;GO:0001525;GO:0001822;GO:0005515;GO:0016021;GO:0016263;GO:0016267;GO:0030154;GO:0046872	Golgi membrane;angiogenesis;kidney development;protein binding;integral component of membrane;glycoprotein-N-acetylgalactosamine 3-beta-galactosyltransferase activity;O-glycan processing, core 1;cell differentiation;metal ion binding
19105	CLC	0.00013836	0.00054108	0.430693	24	4	4.3494	3.85899	GO:0002667;GO:0002724;GO:0004622;GO:0005515;GO:0005829;GO:0007275;GO:0030246;GO:0042802;GO:0046006;GO:0062023;GO:0070231;GO:0097153	regulation of T cell anergy;regulation of T cell cytokine production;lysophospholipase activity;protein binding;cytosol;multicellular organism development;carbohydrate binding;identical protein binding;regulation of activated T cell proliferation;collagen-containing extracellular matrix;T cell apoptotic process;cysteine-type endopeptidase activity involved in apoptotic process
18878	SERPINB7	0.00014384	0.00056335	0.430693	25	3	4.3011	3.84212	GO:0004867;GO:0005615;GO:0005737;GO:0010951;GO:0032914;GO:0032967;GO:0072126;GO:0090362	serine-type endopeptidase inhibitor activity;extracellular space;cytoplasm;negative regulation of endopeptidase activity;positive regulation of transforming growth factor beta1 production;positive regulation of collagen biosynthetic process;positive regulation of glomerular mesangial cell proliferation;positive regulation of platelet-derived growth factor production
11905	SPATA21	0.0001519	0.00059391	0.436596	26	3	5.2632	3.81844	GO:0005509	calcium ion binding
19104	ANO2	0.00016355	0.00063639	0.450495	27	4	4.2354	3.78635	GO:0005229;GO:0005254;GO:0005515;GO:0005654;GO:0005886;GO:0034220;GO:0034707;GO:0046983;GO:0055085;GO:1902476	intracellular calcium activated chloride channel activity;chloride channel activity;protein binding;nucleoplasm;plasma membrane;ion transmembrane transport;chloride channel complex;protein dimerization activity;transmembrane transport;chloride transmembrane transport
16508	PGR	0.00018314	0.00071047	0.484972	28	2	1.8367	3.73722	GO:0000785;GO:0000978;GO:0000981;GO:0001223;GO:0001228;GO:0001542;GO:0002070;GO:0003677;GO:0003707;GO:0004879;GO:0005496;GO:0005515;GO:0005654;GO:0005741;GO:0005829;GO:0006357;GO:0007165;GO:0007267;GO:0008270;GO:0010628;GO:0010629;GO:0019899;GO:0030518;GO:0038001;GO:0042802;GO:0045944;GO:0048286;GO:0050678;GO:0050847;GO:0051117;GO:0060748	chromatin;RNA polymerase II cis-regulatory region sequence-specific DNA binding;DNA-binding transcription factor activity, RNA polymerase II-specific;transcription coactivator binding;DNA-binding transcription activator activity, RNA polymerase II-specific;ovulation from ovarian follicle;epithelial cell maturation;DNA binding;steroid hormone receptor activity;nuclear receptor activity;steroid bin…
7109	TVP23C	0.00019151	0.00074414	0.49044	29	2	0.8872	3.71781	GO:0009306;GO:0016192;GO:0030173	protein secretion;vesicle-mediated transport;integral component of Golgi membrane
18786	ZNF208	0.00020863	0.00081356	0.518317	30	3	5.4238	3.68062	GO:0000978;GO:0001228;GO:0005634;GO:0006357;GO:0008270;GO:0045944	RNA polymerase II cis-regulatory region sequence-specific DNA binding;DNA-binding transcription activator activity, RNA polymerase II-specific;nucleus;regulation of transcription by RNA polymerase II;zinc ion binding;positive regulation of transcription by RNA polymerase II
19025	CMAS	0.00023218	0.00089126	0.533303	31	4	4.853	3.63418	GO:0005634;GO:0005654;GO:0006054;GO:0008781;GO:0016020	nucleus;nucleoplasm;N-acetylneuraminate metabolic process;N-acylneuraminate cytidylyltransferase activity;membrane
8898	PTAR1	0.00023545	0.00090162	0.533303	32	2	2.4758	3.6281	GO:0005737;GO:0008318;GO:0018342	cytoplasm;protein prenyltransferase activity;protein prenylation
19103	LRRC4	0.00024143	0.00092079	0.533303	33	4	4.5016	3.61721	GO:0005515;GO:0005886;GO:0043197;GO:0050804;GO:0060076;GO:0097119;GO:0098685;GO:0098978;GO:0099061;GO:0099560;GO:1904861	protein binding;plasma membrane;dendritic spine;modulation of chemical synaptic transmission;excitatory synapse;postsynaptic density protein 95 clustering;Schaffer collateral - CA1 synapse;glutamatergic synapse;integral component of postsynaptic density membrane;synaptic membrane adhesion;excitatory synapse assembly
18527	HNRNPLL	0.00025195	0.00095653	0.537711	34	3	4.6581	3.59869	GO:0003723;GO:0003729;GO:0005515;GO:0005634;GO:0006397;GO:0016020;GO:0033120;GO:0043484	RNA binding;mRNA binding;protein binding;nucleus;mRNA processing;membrane;positive regulation of RNA splicing;regulation of RNA splicing
18872	ADAMTS12	0.00028121	0.0010653	0.579345	35	3	4.9843	3.55097	GO:0004222;GO:0005515;GO:0005576;GO:0007160;GO:0016477;GO:0030167;GO:0030198;GO:0031012;GO:0032331;GO:0046872;GO:0050727;GO:0051603;GO:0071347;GO:0071356;GO:0071773;GO:1901509;GO:1902203;GO:1902548;GO:2001113	metalloendopeptidase activity;protein binding;extracellular region;cell-matrix adhesion;cell migration;proteoglycan catabolic process;extracellular matrix organization;extracellular matrix;negative regulation of chondrocyte differentiation;metal ion binding;regulation of inflammatory response;proteolysis involved in cellular protein catabolic process;cellular response to interleukin-1;cellular re…
15222	CENPB	0.00028777	0.0010912	0.579345	36	2	1.4871	3.54095	GO:0000775;GO:0000779;GO:0003677;GO:0003682;GO:0003696;GO:0005634;GO:0005654;GO:0005694;GO:0005721;GO:0016604;GO:0019237;GO:0043565	chromosome, centromeric region;condensed chromosome, centromeric region;DNA binding;chromatin binding;satellite DNA binding;nucleus;nucleoplasm;chromosome;pericentric heterochromatin;nuclear body;centromeric DNA binding;sequence-specific DNA binding
19102	C12orf74	0.00029635	0.0011296	0.581162	37	4	4.2012	3.5282	GO:0005515	protein binding
19053	GALE	0.00030487	0.0011555	0.581162	38	4	4.7681	3.51589	GO:0003974;GO:0003978;GO:0005829;GO:0019388;GO:0033499;GO:0042802;GO:0042803	UDP-N-acetylglucosamine 4-epimerase activity;UDP-glucose 4-epimerase activity;cytosol;galactose catabolic process;galactose catabolic process via UDP-galactose;identical protein binding;protein homodimerization activity
15028	RPL36A	0.00032514	0.0012243	0.600025	39	3	5.149	3.48793	GO:0002181;GO:0003723;GO:0003735;GO:0005515;GO:0005783;GO:0005829;GO:0005840;GO:0005886;GO:0006412;GO:0022625;GO:0022626;GO:0042788	cytoplasmic translation;RNA binding;structural constituent of ribosome;protein binding;endoplasmic reticulum;cytosol;ribosome;plasma membrane;translation;cytosolic large ribosomal subunit;cytosolic ribosome;polysomal ribosome
19101	WDR47	0.00038369	0.0014398	0.639176	40	4	4.7215	3.41602	GO:0005515;GO:0005737;GO:0005874	protein binding;cytoplasm;microtubule
17848	SLC39A9	0.00038484	0.001445	0.639176	41	3	4.9012	3.41472	GO:0005515;GO:0006829;GO:0016021;GO:0046873;GO:0055085	protein binding;zinc ion transport;integral component of membrane;metal ion transmembrane transporter activity;transmembrane transport
14247	PROCA1	0.00038733	0.0014497	0.639176	42	2	3.4324	3.41192	GO:0004623;GO:0006644;GO:0030332;GO:0050482	phospholipase A2 activity;phospholipid metabolic process;cyclin binding;arachidonic acid secretion
15253	KHDC3L	0.0003914	0.0014663	0.639176	43	3	5.1837	3.40738	GO:0003723;GO:0005515;GO:0005634;GO:0005737;GO:0005739;GO:0005813;GO:0005938;GO:0007015;GO:0031297;GO:0032880;GO:0032991;GO:0040019;GO:0043066;GO:0045179;GO:0050769;GO:0051656;GO:0106333;GO:1900006;GO:1905168;GO:2000781	RNA binding;protein binding;nucleus;cytoplasm;mitochondrion;centrosome;cell cortex;actin filament organization;replication fork processing;regulation of protein localization;protein-containing complex;positive regulation of embryonic development;negative regulation of apoptotic process;apical cortex;positive regulation of neurogenesis;establishment of organelle localization;subcortical maternal c…
13403	SEC62	0.0003924	0.0014714	0.639176	44	3	3.7258	3.40627	GO:0005783;GO:0005791;GO:0006613;GO:0006620;GO:0016020;GO:0016021;GO:0030176;GO:0031204;GO:0038023	endoplasmic reticulum;rough endoplasmic reticulum;cotranslational protein targeting to membrane;posttranslational protein targeting to endoplasmic reticulum membrane;membrane;integral component of membrane;integral component of endoplasmic reticulum membrane;posttranslational protein targeting to membrane, translocation;signaling receptor activity
17674	FAM177B	0.0004019	0.0015077	0.640374	45	3	4.9246	3.39588		NA
16784	PREP	0.00042435	0.0015958	0.663043	46	3	5.4858	3.37228	GO:0004175;GO:0004252;GO:0005515;GO:0005634;GO:0005737;GO:0005829;GO:0006508;GO:0008236;GO:0016020;GO:0070012	endopeptidase activity;serine-type endopeptidase activity;protein binding;nucleus;cytoplasm;cytosol;proteolysis;serine-type peptidase activity;membrane;oligopeptidase activity
19097	BTBD8	0.00046176	0.0017274	0.671782	47	4	4.041	3.33558	GO:0005654	nucleoplasm
19098	ARTN	0.00046176	0.0017274	0.671782	48	4	4.4279	3.33558	GO:0005102;GO:0005515;GO:0005576;GO:0005615;GO:0007165;GO:0007405;GO:0007411;GO:0007422;GO:0008083;GO:0030116;GO:0030971;GO:0050930;GO:0061146;GO:0097021	signaling receptor binding;protein binding;extracellular region;extracellular space;signal transduction;neuroblast proliferation;axon guidance;peripheral nervous system development;growth factor activity;glial cell-derived neurotrophic factor receptor binding;receptor tyrosine kinase binding;induction of positive chemotaxis;Peyer's patch morphogenesis;lymphocyte migration into lymphoid organs
19099	LTC4S	0.00046176	0.0017274	0.671782	49	4	3.8474	3.33558	GO:0004364;GO:0004464;GO:0004602;GO:0005515;GO:0005635;GO:0005640;GO:0005783;GO:0005789;GO:0006691;GO:0008047;GO:0008289;GO:0016021;GO:0019370;GO:0031965;GO:0042759;GO:0042802;GO:0043231;GO:0050790;GO:0098869	glutathione transferase activity;leukotriene-C4 synthase activity;glutathione peroxidase activity;protein binding;nuclear envelope;nuclear outer membrane;endoplasmic reticulum;endoplasmic reticulum membrane;leukotriene metabolic process;enzyme activator activity;lipid binding;integral component of membrane;leukotriene biosynthetic process;nuclear membrane;long-chain fatty acid biosynthetic proces…
15058	ACIN1	0.00046851	0.0017574	0.671782	50	3	4.2756	3.32928	GO:0003676;GO:0003723;GO:0005515;GO:0005634;GO:0005654;GO:0005829;GO:0005886;GO:0006397;GO:0008380;GO:0016607;GO:0016887;GO:0019899;GO:0030218;GO:0030263;GO:0045657;GO:0061574	nucleic acid binding;RNA binding;protein binding;nucleus;nucleoplasm;cytosol;plasma membrane;mRNA processing;RNA splicing;nuclear speck;ATP hydrolysis activity;enzyme binding;erythrocyte differentiation;apoptotic chromosome condensation;positive regulation of monocyte differentiation;ASAP complex
18583	SLC35A1	0.00051849	0.0019527	0.693641	51	3	5.0453	3.28526	GO:0000139;GO:0005456;GO:0005459;GO:0005515;GO:0005794;GO:0005887;GO:0005975;GO:0006464;GO:0008643;GO:0015297;GO:0015782;GO:0016021;GO:0030173;GO:0072334	Golgi membrane;CMP-N-acetylneuraminate transmembrane transporter activity;UDP-galactose transmembrane transporter activity;protein binding;Golgi apparatus;integral component of plasma membrane;carbohydrate metabolic process;cellular protein modification process;carbohydrate transport;antiporter activity;CMP-N-acetylneuraminate transmembrane transport;integral component of membrane;integral compon…
3574	TLE6	0.00054933	0.0020599	0.693641	52	1	-2.937	3.26017	GO:0000122;GO:0003714;GO:0005515;GO:0005634;GO:0005667;GO:0005938;GO:0007015;GO:0032991;GO:0040019;GO:0051293;GO:0051302;GO:0051643;GO:0051646;GO:0060136;GO:0090090;GO:0106333	negative regulation of transcription by RNA polymerase II;transcription corepressor activity;protein binding;nucleus;transcription regulator complex;cell cortex;actin filament organization;protein-containing complex;positive regulation of embryonic development;establishment of spindle localization;regulation of cell division;endoplasmic reticulum localization;mitochondrion localization;embryonic …
19096	NT5C3B	0.00055174	0.0020718	0.693641	53	4	4.2544	3.25827	GO:0000166;GO:0000287;GO:0005515;GO:0005737;GO:0005829;GO:0008253;GO:0009117;GO:0016311;GO:0043928	nucleotide binding;magnesium ion binding;protein binding;cytoplasm;cytosol;5'-nucleotidase activity;nucleotide metabolic process;dephosphorylation;exonucleolytic catabolism of deadenylated mRNA
16479	ASB8	0.0005678	0.0021309	0.693641	54	2	3.5786	3.2458	GO:0005515;GO:0005829;GO:0016567;GO:0035556	protein binding;cytosol;protein ubiquitination;intracellular signal transduction
19049	GOLGA5	0.00059259	0.0022319	0.693641	55	4	4.8556	3.22725	GO:0000139;GO:0000301;GO:0005794;GO:0005801;GO:0007030;GO:0016020;GO:0016021;GO:0030133;GO:0031267;GO:0031985;GO:0042803;GO:0048193	Golgi membrane;retrograde transport, vesicle recycling within Golgi;Golgi apparatus;cis-Golgi network;Golgi organization;membrane;integral component of membrane;transport vesicle;small GTPase binding;Golgi cisterna;protein homodimerization activity;Golgi vesicle transport
19026	SSR3	0.00060164	0.0022666	0.693641	56	4	4.2728	3.22066	GO:0005515;GO:0005783;GO:0005789;GO:0006614;GO:0016021	protein binding;endoplasmic reticulum;endoplasmic reticulum membrane;SRP-dependent cotranslational protein targeting to membrane;integral component of membrane
18765	TMED10	0.00061704	0.0023314	0.693641	57	3	5.2999	3.20969	GO:0000139;GO:0001822;GO:0005515;GO:0005783;GO:0005789;GO:0005793;GO:0005794;GO:0005801;GO:0005886;GO:0006886;GO:0006888;GO:0006890;GO:0007030;GO:0008320;GO:0012507;GO:0016021;GO:0019905;GO:0030133;GO:0030134;GO:0030137;GO:0030140;GO:0030667;GO:0032732;GO:0033116;GO:0035459;GO:0035964;GO:0042470;GO:0042589;GO:0043279;GO:0044877;GO:0045055;GO:0048199;GO:0048205;GO:0048208;GO:0050714;GO:0070765;GO:…	Golgi membrane;kidney development;protein binding;endoplasmic reticulum;endoplasmic reticulum membrane;endoplasmic reticulum-Golgi intermediate compartment;Golgi apparatus;cis-Golgi network;plasma membrane;intracellular protein transport;endoplasmic reticulum to Golgi vesicle-mediated transport;retrograde vesicle-mediated transport, Golgi to endoplasmic reticulum;Golgi organization;protein transm…
15772	TM9SF3	0.00062019	0.0023448	0.693641	58	2	4.3541	3.20748	GO:0016020;GO:0016021;GO:0072657	membrane;integral component of membrane;protein localization to membrane
17001	UBR5	0.00062258	0.0023516	0.693641	59	3	4.6186	3.2058	GO:0000209;GO:0003723;GO:0005515;GO:0005634;GO:0005654;GO:0005829;GO:0006281;GO:0006974;GO:0008270;GO:0010628;GO:0016020;GO:0032991;GO:0034450;GO:0042307;GO:0043130;GO:0048471;GO:0050847;GO:0061630;GO:0070936;GO:0090263;GO:1901315;GO:2000779;GO:2000780	protein polyubiquitination;RNA binding;protein binding;nucleus;nucleoplasm;cytosol;DNA repair;cellular response to DNA damage stimulus;zinc ion binding;positive regulation of gene expression;membrane;protein-containing complex;ubiquitin-ubiquitin ligase activity;positive regulation of protein import into nucleus;ubiquitin binding;perinuclear region of cytoplasm;progesterone receptor signaling pat…
6085	PCDH20	0.00062334	0.0023588	0.693641	60	2	0.64517	3.20528	GO:0003723;GO:0005509;GO:0005887;GO:0007155;GO:0007156	RNA binding;calcium ion binding;integral component of plasma membrane;cell adhesion;homophilic cell adhesion via plasma membrane adhesion molecules
19094	DGCR2	0.00062959	0.002386	0.693641	61	4	3.6713	3.20094	GO:0007155;GO:0009887;GO:0016020;GO:0016021;GO:0030246;GO:0050890	cell adhesion;animal organ morphogenesis;membrane;integral component of membrane;carbohydrate binding;cognition
17203	SESN1	0.00063592	0.0024091	0.693641	62	3	4.9469	3.1966	GO:0001650;GO:0005515;GO:0005634;GO:0005654;GO:0005737;GO:0005829;GO:0016239;GO:0016684;GO:0034198;GO:0042149;GO:0051920;GO:0070728;GO:0071233;GO:0072593;GO:0098869;GO:1901031;GO:1904262;GO:1990253	fibrillar center;protein binding;nucleus;nucleoplasm;cytoplasm;cytosol;positive regulation of macroautophagy;oxidoreductase activity, acting on peroxide as acceptor;cellular response to amino acid starvation;cellular response to glucose starvation;peroxiredoxin activity;leucine binding;cellular response to leucine;reactive oxygen species metabolic process;cellular oxidant detoxification;regulatio…
19093	LOC100130880	0.00063606	0.0024091	0.693641	63	4	3.5705	3.1965		NA
17341	SP110	0.00063922	0.0024199	0.693641	64	3	5.0872	3.19435	GO:0000981;GO:0003677;GO:0005634;GO:0005654;GO:0006357;GO:0046872	DNA-binding transcription factor activity, RNA polymerase II-specific;DNA binding;nucleus;nucleoplasm;regulation of transcription by RNA polymerase II;metal ion binding
16252	DNAJC1	0.00064723	0.0024495	0.693641	65	2	3.4884	3.18894	GO:0001671;GO:0003677;GO:0005515;GO:0005783;GO:0005789;GO:0005886;GO:0006417;GO:0006457;GO:0016020;GO:0016021;GO:0031965;GO:0045861;GO:0050708;GO:0050790;GO:0051087	ATPase activator activity;DNA binding;protein binding;endoplasmic reticulum;endoplasmic reticulum membrane;plasma membrane;regulation of translation;protein folding;membrane;integral component of membrane;nuclear membrane;negative regulation of proteolysis;regulation of protein secretion;regulation of catalytic activity;chaperone binding
6165	ATOX1	0.00065394	0.0024743	0.693641	66	1	-3.145	3.18446	GO:0005507;GO:0005515;GO:0005829;GO:0006825;GO:0006878;GO:0006979;GO:0016530;GO:0016531;GO:0032767;GO:0043066;GO:0051117;GO:0060003;GO:1903136	copper ion binding;protein binding;cytosol;copper ion transport;cellular copper ion homeostasis;response to oxidative stress;metallochaperone activity;copper chaperone activity;copper-dependent protein binding;negative regulation of apoptotic process;ATPase binding;copper ion export;cuprous ion binding
13205	EIF2A	0.00066685	0.0025184	0.693641	67	3	4.8814	3.17597	GO:0000049;GO:0003729;GO:0003743;GO:0005515;GO:0005615;GO:0005737;GO:0005850;GO:0006413;GO:0006417;GO:0006468;GO:0009967;GO:0022627;GO:0032933;GO:0042255;GO:0043022;GO:0045296;GO:0072562;GO:1990928	tRNA binding;mRNA binding;translation initiation factor activity;protein binding;extracellular space;cytoplasm;eukaryotic translation initiation factor 2 complex;translational initiation;regulation of translation;protein phosphorylation;positive regulation of signal transduction;cytosolic small ribosomal subunit;SREBP signaling pathway;ribosome assembly;ribosome binding;cadherin binding;blood mic…
16745	HOXD11	0.00068143	0.0025722	0.693641	68	2	3.1693	3.16658	GO:0000785;GO:0000978;GO:0000981;GO:0001658;GO:0005634;GO:0005654;GO:0006357;GO:0009953;GO:0048856;GO:1990837	chromatin;RNA polymerase II cis-regulatory region sequence-specific DNA binding;DNA-binding transcription factor activity, RNA polymerase II-specific;branching involved in ureteric bud morphogenesis;nucleus;nucleoplasm;regulation of transcription by RNA polymerase II;dorsal/ventral pattern formation;anatomical structure development;sequence-specific double-stranded DNA binding
19092	STS	0.00068388	0.0025779	0.693641	69	4	3.7205	3.16502	GO:0004065;GO:0004773;GO:0005764;GO:0005768;GO:0005783;GO:0005788;GO:0005789;GO:0005794;GO:0005886;GO:0006706;GO:0007565;GO:0008484;GO:0008544;GO:0016020;GO:0016021;GO:0043231;GO:0046872	arylsulfatase activity;steryl-sulfatase activity;lysosome;endosome;endoplasmic reticulum;endoplasmic reticulum lumen;endoplasmic reticulum membrane;Golgi apparatus;plasma membrane;steroid catabolic process;female pregnancy;sulfuric ester hydrolase activity;epidermis development;membrane;integral component of membrane;intracellular membrane-bounded organelle;metal ion binding
19091	RNASE2	0.00069389	0.0026095	0.693641	70	4	3.4258	3.15871	GO:0001530;GO:0002227;GO:0003676;GO:0004522;GO:0004540;GO:0005515;GO:0005576;GO:0005615;GO:0006401;GO:0006935;GO:0016829;GO:0035578;GO:0043152;GO:0050829;GO:0050830;GO:0051607;GO:0070062;GO:0090501;GO:0090502	lipopolysaccharide binding;innate immune response in mucosa;nucleic acid binding;ribonuclease A activity;ribonuclease activity;protein binding;extracellular region;extracellular space;RNA catabolic process;chemotaxis;lyase activity;azurophil granule lumen;induction of bacterial agglutination;defense response to Gram-negative bacterium;defense response to Gram-positive bacterium;defense response t…
19090	BCO1	0.00069501	0.0026127	0.693641	71	4	3.9004	3.15801	GO:0001523;GO:0003834;GO:0005829;GO:0010436;GO:0016121;GO:0035238;GO:0042572;GO:0042574;GO:0046872;GO:1901810	retinoid metabolic process;beta-carotene 15,15'-monooxygenase activity;cytosol;carotenoid dioxygenase activity;carotene catabolic process;vitamin A biosynthetic process;retinol metabolic process;retinal metabolic process;metal ion binding;beta-carotene metabolic process
3752	EDARADD	0.00070624	0.002651	0.693641	72	2	-0.37989	3.15105	GO:0005515;GO:0005829;GO:0007165;GO:0030154;GO:1901224	protein binding;cytosol;signal transduction;cell differentiation;positive regulation of NIK/NF-kappaB signaling
15233	C20orf85	0.00071217	0.0026691	0.693641	73	3	4.7998	3.14742	GO:0005515	protein binding
18694	CCDC3	0.00072576	0.0027157	0.693641	74	3	5.0698	3.13921	GO:0005576;GO:0005783;GO:0010629;GO:0010804;GO:0045600;GO:0045833;GO:0046889;GO:0051055	extracellular region;endoplasmic reticulum;negative regulation of gene expression;negative regulation of tumor necrosis factor-mediated signaling pathway;positive regulation of fat cell differentiation;negative regulation of lipid metabolic process;positive regulation of lipid biosynthetic process;negative regulation of lipid biosynthetic process
13543	PRSS22	0.00073163	0.002738	0.693641	75	3	4.5076	3.13571	GO:0004252;GO:0005615;GO:0006508;GO:0010952;GO:0016504	serine-type endopeptidase activity;extracellular space;proteolysis;positive regulation of peptidase activity;peptidase activator activity
19065	KIAA1033	0.00074895	0.0027945	0.693641	76	4	5.4336	3.12555		NA
8318	KIF18B	0.00075854	0.0028271	0.693641	77	2	0.30285	3.12002	GO:0000070;GO:0000235;GO:0000278;GO:0003774;GO:0003777;GO:0005515;GO:0005524;GO:0005634;GO:0005654;GO:0005737;GO:0005829;GO:0005871;GO:0005874;GO:0007018;GO:0007019;GO:0008017;GO:0008574;GO:0016604;GO:0016887;GO:0019894;GO:0035371;GO:0051301;GO:0051302;GO:0061673;GO:1990023;GO:1990752	mitotic sister chromatid segregation;astral microtubule;mitotic cell cycle;cytoskeletal motor activity;microtubule motor activity;protein binding;ATP binding;nucleus;nucleoplasm;cytoplasm;cytosol;kinesin complex;microtubule;microtubule-based movement;microtubule depolymerization;microtubule binding;plus-end-directed microtubule motor activity;nuclear body;ATP hydrolysis activity;kinesin binding;m…
7086	ALG3	0.00075997	0.0028307	0.693641	78	3	4.5907	3.1192	GO:0000033;GO:0005515;GO:0005783;GO:0005789;GO:0006486;GO:0006488;GO:0016021;GO:0052925;GO:0097502	alpha-1,3-mannosyltransferase activity;protein binding;endoplasmic reticulum;endoplasmic reticulum membrane;protein glycosylation;dolichol-linked oligosaccharide biosynthetic process;integral component of membrane;dol-P-Man:Man(5)GlcNAc(2)-PP-Dol alpha-1,3-mannosyltransferase activity;mannosylation
19088	SEC24B	0.00079199	0.0029571	0.701851	79	4	3.4315	3.10128	GO:0000149;GO:0001843;GO:0003151;GO:0005515;GO:0005789;GO:0005829;GO:0006886;GO:0006888;GO:0008270;GO:0012507;GO:0021747;GO:0030127;GO:0035909;GO:0060088;GO:0060463;GO:0060982;GO:0061156;GO:0070971;GO:0090110;GO:0090178;GO:1901301	SNARE binding;neural tube closure;outflow tract morphogenesis;protein binding;endoplasmic reticulum membrane;cytosol;intracellular protein transport;endoplasmic reticulum to Golgi vesicle-mediated transport;zinc ion binding;ER to Golgi transport vesicle membrane;cochlear nucleus development;COPII vesicle coat;aorta morphogenesis;auditory receptor cell stereocilium organization;lung lobe morphogen…
15911	NEO1	0.00079989	0.0029841	0.701851	80	3	4.6684	3.09697	GO:0005515;GO:0005654;GO:0005794;GO:0005886;GO:0005887;GO:0007155;GO:0007411;GO:0030513;GO:0038023;GO:0039706;GO:0055072;GO:0098797	protein binding;nucleoplasm;Golgi apparatus;plasma membrane;integral component of plasma membrane;cell adhesion;axon guidance;positive regulation of BMP signaling pathway;signaling receptor activity;co-receptor binding;iron ion homeostasis;plasma membrane protein complex
10846	CAMK2B	0.00081084	0.0030209	0.701851	81	2	-1.0839	3.09106	GO:0003779;GO:0004683;GO:0005515;GO:0005516;GO:0005524;GO:0005654;GO:0005737;GO:0005815;GO:0005829;GO:0005954;GO:0006468;GO:0007165;GO:0010976;GO:0014733;GO:0030666;GO:0033017;GO:0042802;GO:0042803;GO:0043005;GO:0045202;GO:0046777;GO:0048169;GO:0051823;GO:0051924;GO:0060998;GO:0061003;GO:0090129;GO:0106310;GO:0106311;GO:2001222	actin binding;calmodulin-dependent protein kinase activity;protein binding;calmodulin binding;ATP binding;nucleoplasm;cytoplasm;microtubule organizing center;cytosol;calcium- and calmodulin-dependent protein kinase complex;protein phosphorylation;signal transduction;positive regulation of neuron projection development;regulation of skeletal muscle adaptation;endocytic vesicle membrane;sarcoplasmi…
19087	DKK3	0.00081345	0.0030276	0.701851	82	4	4.4835	3.08967	GO:0005515;GO:0005615;GO:0009653;GO:0016055;GO:0017015;GO:0030325;GO:0032348;GO:0039706;GO:0045892;GO:0048019;GO:0090090;GO:1902613;GO:2000065;GO:2000272	protein binding;extracellular space;anatomical structure morphogenesis;Wnt signaling pathway;regulation of transforming growth factor beta receptor signaling pathway;adrenal gland development;negative regulation of aldosterone biosynthetic process;co-receptor binding;negative regulation of transcription, DNA-templated;receptor antagonist activity;negative regulation of canonical Wnt signaling pat…
7798	SLC17A3	0.00081783	0.0030514	0.701851	83	2	0.50614	3.08734	GO:0005436;GO:0005737;GO:0005764;GO:0005789;GO:0005886;GO:0005887;GO:0006814;GO:0006817;GO:0006820;GO:0008308;GO:0008514;GO:0015136;GO:0015143;GO:0015562;GO:0015711;GO:0015739;GO:0015747;GO:0015760;GO:0016021;GO:0016324;GO:0019534;GO:0022857;GO:0031526;GO:0034220;GO:0035725;GO:0042910;GO:0046415;GO:0048471;GO:1901998;GO:1990961	sodium:phosphate symporter activity;cytoplasm;lysosome;endoplasmic reticulum membrane;plasma membrane;integral component of plasma membrane;sodium ion transport;phosphate ion transport;anion transport;voltage-gated anion channel activity;organic anion transmembrane transporter activity;sialic acid transmembrane transporter activity;urate transmembrane transporter activity;efflux transmembrane tra…
16389	PDYN	0.00082567	0.0030846	0.701851	84	3	4.5754	3.08319	GO:0001515;GO:0005576;GO:0005886;GO:0007218;GO:0007268;GO:0007600;GO:0030425;GO:0031628;GO:0043025;GO:0043679	opioid peptide activity;extracellular region;plasma membrane;neuropeptide signaling pathway;chemical synaptic transmission;sensory perception;dendrite;opioid receptor binding;neuronal cell body;axon terminus
15045	ASB13	0.00083903	0.0031291	0.703611	85	3	4.5719	3.07622	GO:0005515;GO:0005829;GO:0016567;GO:0035556	protein binding;cytosol;protein ubiquitination;intracellular signal transduction
14633	ZNF594	0.00086313	0.0032105	0.713504	86	1	0.59912	3.06392	GO:0000978;GO:0001228;GO:0005634;GO:0005654;GO:0006357;GO:0045944;GO:0046872	RNA polymerase II cis-regulatory region sequence-specific DNA binding;DNA-binding transcription activator activity, RNA polymerase II-specific;nucleus;nucleoplasm;regulation of transcription by RNA polymerase II;positive regulation of transcription by RNA polymerase II;metal ion binding
19086	SEC16B	0.00087752	0.0032571	0.715546	87	4	3.423	3.05674	GO:0000139;GO:0005515;GO:0005789;GO:0005829;GO:0006888;GO:0006914;GO:0007029;GO:0007030;GO:0007031;GO:0010628;GO:0012507;GO:0015031;GO:0016559;GO:0043231;GO:0048208;GO:0070863;GO:0070971;GO:0070973	Golgi membrane;protein binding;endoplasmic reticulum membrane;cytosol;endoplasmic reticulum to Golgi vesicle-mediated transport;autophagy;endoplasmic reticulum organization;Golgi organization;peroxisome organization;positive regulation of gene expression;ER to Golgi transport vesicle membrane;protein transport;peroxisome fission;intracellular membrane-bounded organelle;COPII vesicle coating;posit…
19085	RPRD1B	0.00088932	0.0033063	0.718103	88	4	3.6365	3.05094	GO:0000993;GO:0005515;GO:0005634;GO:0005654;GO:0008284;GO:0010564;GO:0016591;GO:0031124;GO:0042802;GO:0045944;GO:0070940	RNA polymerase II complex binding;protein binding;nucleus;nucleoplasm;positive regulation of cell population proliferation;regulation of cell cycle process;RNA polymerase II, holoenzyme;mRNA 3'-end processing;identical protein binding;positive regulation of transcription by RNA polymerase II;dephosphorylation of RNA polymerase II C-terminal domain
19084	CDKN3	0.00092376	0.0034166	0.73373	89	4	3.2845	3.03444	GO:0000079;GO:0000082;GO:0004722;GO:0004725;GO:0005515;GO:0005737;GO:0005829;GO:0008138;GO:0008285;GO:0035335;GO:0048471;GO:0051726;GO:0106306;GO:0106307	regulation of cyclin-dependent protein serine/threonine kinase activity;G1/S transition of mitotic cell cycle;protein serine/threonine phosphatase activity;protein tyrosine phosphatase activity;protein binding;cytoplasm;cytosol;protein tyrosine/serine/threonine phosphatase activity;negative regulation of cell population proliferation;peptidyl-tyrosine dephosphorylation;perinuclear region of cytop…
15512	PLCB1	0.00095474	0.0035404	0.748909	90	3	5.0756	3.02011	GO:0000086;GO:0000785;GO:0004435;GO:0004629;GO:0005096;GO:0005509;GO:0005515;GO:0005516;GO:0005521;GO:0005546;GO:0005634;GO:0005737;GO:0005829;GO:0007165;GO:0007186;GO:0007213;GO:0007215;GO:0007613;GO:0008277;GO:0016042;GO:0016607;GO:0019899;GO:0021987;GO:0031965;GO:0032735;GO:0032991;GO:0035722;GO:0035723;GO:0040019;GO:0042802;GO:0045444;GO:0045663;GO:0045892;GO:0045893;GO:0046330;GO:0046488;GO:…	G2/M transition of mitotic cell cycle;chromatin;phosphatidylinositol phospholipase C activity;phospholipase C activity;GTPase activator activity;calcium ion binding;protein binding;calmodulin binding;lamin binding;phosphatidylinositol-4,5-bisphosphate binding;nucleus;cytoplasm;cytosol;signal transduction;G protein-coupled receptor signaling pathway;G protein-coupled acetylcholine receptor signali…
19083	ZNF827	0.00096778	0.003586	0.748909	91	4	4.1123	3.01422	GO:0003677;GO:0005515;GO:0005634;GO:0010468;GO:0045944;GO:0046872	DNA binding;protein binding;nucleus;regulation of gene expression;positive regulation of transcription by RNA polymerase II;metal ion binding
9877	KLHL38	0.0009769	0.0036119	0.748909	92	3	4.499	3.01015	GO:0005515	protein binding
19082	SMYD4	0.00098658	0.003644	0.748909	93	4	4.076	3.00587	GO:0005515;GO:0005634;GO:0005737;GO:0007507;GO:0008168;GO:0032259;GO:0046872	protein binding;nucleus;cytoplasm;heart development;methyltransferase activity;methylation;metal ion binding
15413	TOB1	0.00102	0.0037544	0.763377	94	3	4.6429	2.9914	GO:0003714;GO:0005515;GO:0005634;GO:0005737;GO:0008285;GO:0010468;GO:0017148;GO:0030014;GO:0030514;GO:0030971;GO:0045668;GO:0045892;GO:0046332;GO:0060212;GO:0060213;GO:0060390;GO:1900153	transcription corepressor activity;protein binding;nucleus;cytoplasm;negative regulation of cell population proliferation;regulation of gene expression;negative regulation of translation;CCR4-NOT complex;negative regulation of BMP signaling pathway;receptor tyrosine kinase binding;negative regulation of osteoblast differentiation;negative regulation of transcription, DNA-templated;SMAD binding;ne…
17094	PLA2G15	0.0010461	0.0038528	0.77141	95	3	4.6973	2.98043	GO:0004622;GO:0005543;GO:0005576;GO:0005615;GO:0005654;GO:0005764;GO:0006629;GO:0006644;GO:0006650;GO:0006651;GO:0006658;GO:0006672;GO:0008270;GO:0008374;GO:0008970;GO:0009062;GO:0016020;GO:0016411;GO:0034638;GO:0043231;GO:0046338;GO:0046470;GO:0046471;GO:0047499;GO:0052739;GO:0052740;GO:0070062;GO:0102545;GO:0102567;GO:0102568	lysophospholipase activity;phospholipid binding;extracellular region;extracellular space;nucleoplasm;lysosome;lipid metabolic process;phospholipid metabolic process;glycerophospholipid metabolic process;diacylglycerol biosynthetic process;phosphatidylserine metabolic process;ceramide metabolic process;zinc ion binding;O-acyltransferase activity;phospholipase A1 activity;fatty acid catabolic proce…
17813	RFXAP	0.0010566	0.0038911	0.77141	96	3	4.4608	2.97609	GO:0000977;GO:0001228;GO:0005515;GO:0005634;GO:0006357;GO:0016607;GO:0045944;GO:0090575	RNA polymerase II transcription regulatory region sequence-specific DNA binding;DNA-binding transcription activator activity, RNA polymerase II-specific;protein binding;nucleus;regulation of transcription by RNA polymerase II;nuclear speck;positive regulation of transcription by RNA polymerase II;RNA polymerase II transcription regulator complex
11624	HIST1H1D	0.0010627	0.003915	0.77141	97	3	4.3942	2.97359	GO:0000785;GO:0000786;GO:0000791;GO:0003690;GO:0003723;GO:0005634;GO:0006334;GO:0016584;GO:0030261;GO:0031490;GO:0031492;GO:0031936;GO:0045910	chromatin;nucleosome;euchromatin;double-stranded DNA binding;RNA binding;nucleus;nucleosome assembly;nucleosome positioning;chromosome condensation;chromatin DNA binding;nucleosomal DNA binding;negative regulation of chromatin silencing;negative regulation of DNA recombination
19081	DIRAS3	0.0010847	0.003987	0.777581	98	4	4.0623	2.96469	GO:0000079;GO:0003924;GO:0005515;GO:0005525;GO:0005886;GO:0006349;GO:0007264;GO:0019003	regulation of cyclin-dependent protein serine/threonine kinase activity;GTPase activity;protein binding;GTP binding;plasma membrane;regulation of gene expression by genetic imprinting;small GTPase mediated signal transduction;GDP binding
18400	UCP1	0.0011442	0.0041906	0.78923	99	3	4.9201	2.9415	GO:0002024;GO:0005739;GO:0005743;GO:0006357;GO:0009266;GO:0009409;GO:0016021;GO:0017077;GO:0022857;GO:0031667;GO:0032555;GO:0032870;GO:0034614;GO:0036041;GO:0050873;GO:0070417;GO:0071398;GO:0120162;GO:1901612;GO:1902600;GO:1903426;GO:1990542;GO:1990845	diet induced thermogenesis;mitochondrion;mitochondrial inner membrane;regulation of transcription by RNA polymerase II;response to temperature stimulus;response to cold;integral component of membrane;oxidative phosphorylation uncoupler activity;transmembrane transporter activity;response to nutrient levels;purine ribonucleotide binding;cellular response to hormone stimulus;cellular response to re…
17547	GRM6	0.0011538	0.0042247	0.78923	100	3	4.9074	2.93787	GO:0000139;GO:0001640;GO:0004930;GO:0005515;GO:0005789;GO:0005886;GO:0005887;GO:0007196;GO:0007216;GO:0007268;GO:0007626;GO:0008066;GO:0009584;GO:0030425;GO:0035841;GO:0042803;GO:0045202;GO:0050908;GO:0051966;GO:0060041;GO:0090280	Golgi membrane;adenylate cyclase inhibiting G protein-coupled glutamate receptor activity;G protein-coupled receptor activity;protein binding;endoplasmic reticulum membrane;plasma membrane;integral component of plasma membrane;adenylate cyclase-inhibiting G protein-coupled glutamate receptor signaling pathway;G protein-coupled glutamate receptor signaling pathway;chemical synaptic transmission;lo…
19080	TMF1	0.0011614	0.0042512	0.78923	101	4	4.567	2.93502	GO:0000139;GO:0001675;GO:0001819;GO:0003677;GO:0005515;GO:0005634;GO:0005783;GO:0005794;GO:0005829;GO:0007289;GO:0010629;GO:0030317;GO:0030374;GO:0030521;GO:0032275;GO:0033327;GO:0042742;GO:0043066;GO:0045944;GO:0050681;GO:0061136;GO:2000845	Golgi membrane;acrosome assembly;positive regulation of cytokine production;DNA binding;protein binding;nucleus;endoplasmic reticulum;Golgi apparatus;cytosol;spermatid nucleus differentiation;negative regulation of gene expression;flagellated sperm motility;nuclear receptor coactivator activity;androgen receptor signaling pathway;luteinizing hormone secretion;Leydig cell differentiation;defense r…
18810	ZCCHC16	0.0011769	0.0043097	0.78923	102	3	2.2984	2.92926		NA
19079	OR14I1	0.001178	0.0043128	0.78923	103	4	3.3324	2.92885	GO:0004930;GO:0004984;GO:0005515;GO:0005549;GO:0005886;GO:0007186;GO:0016021;GO:0050911	G protein-coupled receptor activity;olfactory receptor activity;protein binding;odorant binding;plasma membrane;G protein-coupled receptor signaling pathway;integral component of membrane;detection of chemical stimulus involved in sensory perception of smell
15728	GPR107	0.0011845	0.0043351	0.78923	104	3	4.6831	2.92646	GO:0005654;GO:0005769;GO:0005794;GO:0005886;GO:0006810;GO:0016020;GO:0016021;GO:0030136;GO:0032050;GO:0072583	nucleoplasm;early endosome;Golgi apparatus;plasma membrane;transport;membrane;integral component of membrane;clathrin-coated vesicle;clathrin heavy chain binding;clathrin-dependent endocytosis
10999	OR1S2	0.0011919	0.0043574	0.78923	105	3	4.882	2.92376	GO:0004930;GO:0004984;GO:0005886;GO:0007186;GO:0016021;GO:0050911	G protein-coupled receptor activity;olfactory receptor activity;plasma membrane;G protein-coupled receptor signaling pathway;integral component of membrane;detection of chemical stimulus involved in sensory perception of smell
12963	TMEM132B	0.0011966	0.004377	0.78923	106	3	5.1525	2.92205	GO:0003674;GO:0005575;GO:0008150;GO:0016021	molecular_function;cellular_component;biological_process;integral component of membrane
19061	GPR108	0.0012291	0.0045071	0.795846	107	4	5.0131	2.91041	GO:0005515;GO:0005794;GO:0005802;GO:0006810;GO:0016020;GO:0016021;GO:0033106;GO:0034122;GO:0050776	protein binding;Golgi apparatus;trans-Golgi network;transport;membrane;integral component of membrane;cis-Golgi network membrane;negative regulation of toll-like receptor signaling pathway;regulation of immune response
19078	SPATA31D4	0.0012414	0.0045537	0.795846	108	4	4.3777	2.90609	GO:0007283;GO:0016021;GO:0030154	spermatogenesis;integral component of membrane;cell differentiation
10880	RIPK3	0.0012508	0.0045894	0.795846	109	2	1.0779	2.90281	GO:0001914;GO:0002819;GO:0003713;GO:0004672;GO:0004674;GO:0004704;GO:0005515;GO:0005524;GO:0005634;GO:0005737;GO:0005829;GO:0006464;GO:0007165;GO:0007249;GO:0010922;GO:0032147;GO:0032649;GO:0032991;GO:0033077;GO:0038061;GO:0042802;GO:0042981;GO:0043029;GO:0044877;GO:0045893;GO:0046006;GO:0046777;GO:0048535;GO:0048536;GO:0048538;GO:0051092;GO:0051351;GO:0051353;GO:0051607;GO:0060545;GO:0070235;GO:…	regulation of T cell mediated cytotoxicity;regulation of adaptive immune response;transcription coactivator activity;protein kinase activity;protein serine/threonine kinase activity;NF-kappaB-inducing kinase activity;protein binding;ATP binding;nucleus;cytoplasm;cytosol;cellular protein modification process;signal transduction;I-kappaB kinase/NF-kappaB signaling;positive regulation of phosphatase…
19077	CLTB	0.0012511	0.00459	0.795846	110	4	3.5545	2.90271	GO:0005198;GO:0005515;GO:0005802;GO:0005829;GO:0005886;GO:0006886;GO:0030118;GO:0030125;GO:0030130;GO:0030132;GO:0030672;GO:0032050;GO:0042277;GO:0043231;GO:0045334;GO:0048268;GO:0060170;GO:0072583;GO:0098835;GO:0099631	structural molecule activity;protein binding;trans-Golgi network;cytosol;plasma membrane;intracellular protein transport;clathrin coat;clathrin vesicle coat;clathrin coat of trans-Golgi network vesicle;clathrin coat of coated pit;synaptic vesicle membrane;clathrin heavy chain binding;peptide binding;intracellular membrane-bounded organelle;clathrin-coated endocytic vesicle;clathrin coat assembly;…
19054	PLBD2	0.0012619	0.0046272	0.795846	111	4	4.5652	2.89898	GO:0004620;GO:0005515;GO:0005576;GO:0009395;GO:0043202;GO:0070062	phospholipase activity;protein binding;extracellular region;phospholipid catabolic process;lysosomal lumen;extracellular exosome
18386	TNNI3	0.0012855	0.0047138	0.795846	112	3	4.3187	2.89093	GO:0001570;GO:0001980;GO:0003009;GO:0003779;GO:0005515;GO:0005829;GO:0005861;GO:0006874;GO:0006936;GO:0006940;GO:0007507;GO:0010882;GO:0019855;GO:0019901;GO:0019904;GO:0030017;GO:0030172;GO:0031014;GO:0032780;GO:0046872;GO:0048306;GO:0051015;GO:0055010;GO:0060047;GO:0060048;GO:0097512;GO:1990584	vasculogenesis;regulation of systemic arterial blood pressure by ischemic conditions;skeletal muscle contraction;actin binding;protein binding;cytosol;troponin complex;cellular calcium ion homeostasis;muscle contraction;regulation of smooth muscle contraction;heart development;regulation of cardiac muscle contraction by calcium ion signaling;calcium channel inhibitor activity;protein kinase bindi…
19076	RCE1	0.0012992	0.0047609	0.795846	113	4	3.8883	2.88632	GO:0000165;GO:0004175;GO:0004197;GO:0004222;GO:0005789;GO:0005829;GO:0005887;GO:0008238;GO:0016020;GO:0018342;GO:0030176;GO:0071586	MAPK cascade;endopeptidase activity;cysteine-type endopeptidase activity;metalloendopeptidase activity;endoplasmic reticulum membrane;cytosol;integral component of plasma membrane;exopeptidase activity;membrane;protein prenylation;integral component of endoplasmic reticulum membrane;CAAX-box protein processing
19075	RAD23B	0.0013146	0.0048075	0.795846	114	4	3.5829	2.88121	GO:0000502;GO:0000715;GO:0000978;GO:0003684;GO:0003697;GO:0005515;GO:0005634;GO:0005654;GO:0005829;GO:0006289;GO:0007283;GO:0031593;GO:0032434;GO:0043130;GO:0043161;GO:0048568;GO:0070628;GO:0071942;GO:0098761	proteasome complex;nucleotide-excision repair, DNA damage recognition;RNA polymerase II cis-regulatory region sequence-specific DNA binding;damaged DNA binding;single-stranded DNA binding;protein binding;nucleus;nucleoplasm;cytosol;nucleotide-excision repair;spermatogenesis;polyubiquitin modification-dependent protein binding;regulation of proteasomal ubiquitin-dependent protein catabolic process…
19070	RIC1	0.0013191	0.0048236	0.795846	115	4	4.8538	2.87972	GO:0000139;GO:0003330;GO:0005085;GO:0005515;GO:0005829;GO:0006886;GO:0016020;GO:0031267;GO:0032588;GO:0032991;GO:0034066;GO:0042147;GO:0043547;GO:1903363;GO:1904888	Golgi membrane;regulation of extracellular matrix constituent secretion;guanyl-nucleotide exchange factor activity;protein binding;cytosol;intracellular protein transport;membrane;small GTPase binding;trans-Golgi network membrane;protein-containing complex;Ric1-Rgp1 guanyl-nucleotide exchange factor complex;retrograde transport, endosome to Golgi;positive regulation of GTPase activity;negative re…
4445	RGP1	0.0013458	0.0049091	0.795846	116	2	3.519	2.87102	GO:0000139;GO:0005085;GO:0005515;GO:0005829;GO:0005886;GO:0016020;GO:0031267;GO:0032588;GO:0032991;GO:0034066;GO:0042147;GO:0043547;GO:1903363	Golgi membrane;guanyl-nucleotide exchange factor activity;protein binding;cytosol;plasma membrane;membrane;small GTPase binding;trans-Golgi network membrane;protein-containing complex;Ric1-Rgp1 guanyl-nucleotide exchange factor complex;retrograde transport, endosome to Golgi;positive regulation of GTPase activity;negative regulation of cellular protein catabolic process
19074	RAB40C	0.0013667	0.0049826	0.795846	117	4	4.1721	2.86433	GO:0003924;GO:0005525;GO:0005768;GO:0005886;GO:0008021;GO:0016567;GO:0019003;GO:0035556;GO:0048471;GO:0072659	GTPase activity;GTP binding;endosome;plasma membrane;synaptic vesicle;protein ubiquitination;GDP binding;intracellular signal transduction;perinuclear region of cytoplasm;protein localization to plasma membrane
19073	ZNF548	0.0013812	0.0050329	0.795846	118	4	3.0871	2.85974	GO:0000978;GO:0000981;GO:0005634;GO:0006357;GO:0046872	RNA polymerase II cis-regulatory region sequence-specific DNA binding;DNA-binding transcription factor activity, RNA polymerase II-specific;nucleus;regulation of transcription by RNA polymerase II;metal ion binding
6361	COMMD3	0.0013853	0.0050463	0.795846	119	2	0.54344	2.85846	GO:0005515;GO:0005576;GO:0005634;GO:0006814;GO:1904813	protein binding;extracellular region;nucleus;sodium ion transport;ficolin-1-rich granule lumen
12679	TYMP	0.001386	0.0050489	0.795846	120	1	0.090096	2.85824	GO:0000002;GO:0001525;GO:0004645;GO:0005515;GO:0005829;GO:0006206;GO:0006213;GO:0006935;GO:0007165;GO:0008083;GO:0009032;GO:0016154;GO:0030154;GO:0031641;GO:0042803;GO:0046074;GO:0051969;GO:1905333	mitochondrial genome maintenance;angiogenesis;1,4-alpha-oligoglucan phosphorylase activity;protein binding;cytosol;pyrimidine nucleobase metabolic process;pyrimidine nucleoside metabolic process;chemotaxis;signal transduction;growth factor activity;thymidine phosphorylase activity;pyrimidine-nucleoside phosphorylase activity;cell differentiation;regulation of myelination;protein homodimerization …
19072	FGF23	0.0014111	0.0051313	0.795846	121	4	3.2096	2.85044	GO:0000165;GO:0001934;GO:0005104;GO:0005105;GO:0005515;GO:0005576;GO:0005615;GO:0005737;GO:0005788;GO:0005796;GO:0006796;GO:0008083;GO:0008284;GO:0008543;GO:0009887;GO:0010628;GO:0010966;GO:0010980;GO:0030154;GO:0030334;GO:0030502;GO:0030643;GO:0032026;GO:0042369;GO:0044320;GO:0045668;GO:0045893;GO:0046888;GO:0055062;GO:0070374;GO:0071305;GO:0071354;GO:0071374;GO:0090080;GO:1904383	MAPK cascade;positive regulation of protein phosphorylation;fibroblast growth factor receptor binding;type 1 fibroblast growth factor receptor binding;protein binding;extracellular region;extracellular space;cytoplasm;endoplasmic reticulum lumen;Golgi lumen;phosphate-containing compound metabolic process;growth factor activity;positive regulation of cell population proliferation;fibroblast growth…
19071	WDR66	0.0014299	0.0052074	0.795846	122	4	4.4038	2.84469	GO:0003341;GO:0005930;GO:0030317;GO:0031514;GO:0036126	cilium movement;axoneme;flagellated sperm motility;motile cilium;sperm flagellum
2002	UGGT1	0.0014382	0.0052406	0.795846	123	1	-1.443	2.84218	GO:0003980;GO:0005515;GO:0005783;GO:0005788;GO:0005793;GO:0018279;GO:0032991;GO:0044322;GO:0051082;GO:0051084;GO:0070062;GO:0071712;GO:0097359;GO:1904380	UDP-glucose:glycoprotein glucosyltransferase activity;protein binding;endoplasmic reticulum;endoplasmic reticulum lumen;endoplasmic reticulum-Golgi intermediate compartment;protein N-linked glycosylation via asparagine;protein-containing complex;endoplasmic reticulum quality control compartment;unfolded protein binding;'de novo' posttranslational protein folding;extracellular exosome;ER-associate…
11976	ICOS	0.0014395	0.0052458	0.795846	124	3	3.9865	2.84179	GO:0002517;GO:0005515;GO:0005576;GO:0005886;GO:0006955;GO:0016021;GO:0031295;GO:0098609	T cell tolerance induction;protein binding;extracellular region;plasma membrane;immune response;integral component of membrane;T cell costimulation;cell-cell adhesion
19069	TOR2A	0.0014889	0.0054193	0.795846	125	4	4.0963	2.82713	GO:0005524;GO:0005635;GO:0005788;GO:0042802;GO:0051085	ATP binding;nuclear envelope;endoplasmic reticulum lumen;identical protein binding;chaperone cofactor-dependent protein refolding
17498	BHMT	0.0014905	0.0054255	0.795846	126	1	0.77515	2.82667	GO:0005829;GO:0006479;GO:0006577;GO:0006579;GO:0008270;GO:0046500;GO:0047150;GO:0050666;GO:0070062;GO:0071267	cytosol;protein methylation;amino-acid betaine metabolic process;amino-acid betaine catabolic process;zinc ion binding;S-adenosylmethionine metabolic process;betaine-homocysteine S-methyltransferase activity;regulation of homocysteine metabolic process;extracellular exosome;L-methionine salvage
19068	SPRED3	0.0014964	0.0054452	0.795846	127	4	3.1904	2.82495	GO:0005886;GO:0010719;GO:0010801;GO:0019901;GO:0030512;GO:0043517;GO:0070373;GO:0090311;GO:1902747	plasma membrane;negative regulation of epithelial to mesenchymal transition;negative regulation of peptidyl-threonine phosphorylation;protein kinase binding;negative regulation of transforming growth factor beta receptor signaling pathway;positive regulation of DNA damage response, signal transduction by p53 class mediator;negative regulation of ERK1 and ERK2 cascade;regulation of protein deacety…
12511	ACTA2	0.0015016	0.0054587	0.795846	128	3	4.5432	2.82345	GO:0005524;GO:0005615;GO:0005737;GO:0005829;GO:0005869;GO:0008217;GO:0009615;GO:0010628;GO:0014829;GO:0019901;GO:0030027;GO:0030175;GO:0030485;GO:0032991;GO:0044297;GO:0070062;GO:0072144;GO:0090131	ATP binding;extracellular space;cytoplasm;cytosol;dynactin complex;regulation of blood pressure;response to virus;positive regulation of gene expression;vascular associated smooth muscle contraction;protein kinase binding;lamellipodium;filopodium;smooth muscle contractile fiber;protein-containing complex;cell body;extracellular exosome;glomerular mesangial cell development;mesenchyme migration
6888	CTSD	0.0015191	0.0055296	0.795846	129	2	0.47547	2.81841	GO:0004190;GO:0004197;GO:0005515;GO:0005576;GO:0005615;GO:0005764;GO:0005765;GO:0006508;GO:0008233;GO:0010008;GO:0019886;GO:0035580;GO:0042159;GO:0042470;GO:0043065;GO:0043202;GO:0043280;GO:0045121;GO:0062023;GO:0070001;GO:0070062;GO:0070201;GO:1904724;GO:1904813	aspartic-type endopeptidase activity;cysteine-type endopeptidase activity;protein binding;extracellular region;extracellular space;lysosome;lysosomal membrane;proteolysis;peptidase activity;endosome membrane;antigen processing and presentation of exogenous peptide antigen via MHC class II;specific granule lumen;lipoprotein catabolic process;melanosome;positive regulation of apoptotic process;lyso…
19067	SLC41A1	0.0015196	0.0055317	0.795846	130	4	3.7936	2.81827	GO:0005515;GO:0005886;GO:0010961;GO:0015095;GO:0015693;GO:0016021;GO:0016323;GO:0022857;GO:0022890;GO:0030001;GO:0032991;GO:0035725;GO:0061768;GO:0071286;GO:1903830	protein binding;plasma membrane;cellular magnesium ion homeostasis;magnesium ion transmembrane transporter activity;magnesium ion transport;integral component of membrane;basolateral plasma membrane;transmembrane transporter activity;inorganic cation transmembrane transporter activity;metal ion transport;protein-containing complex;sodium ion transmembrane transport;magnesium:sodium antiporter act…
15281	IGSF22	0.0015356	0.0055804	0.795846	131	3	4.3301	2.81372		NA
16187	ZNF37A	0.0015363	0.005583	0.795846	132	3	3.6959	2.81352	GO:0000978;GO:0000981;GO:0003700;GO:0005634;GO:0006355;GO:0006357;GO:0046872	RNA polymerase II cis-regulatory region sequence-specific DNA binding;DNA-binding transcription factor activity, RNA polymerase II-specific;DNA-binding transcription factor activity;nucleus;regulation of transcription, DNA-templated;regulation of transcription by RNA polymerase II;metal ion binding
19066	MAGEB10	0.0015415	0.0056042	0.795846	133	4	3.034	2.81206	GO:0000122;GO:0005515;GO:0005634	negative regulation of transcription by RNA polymerase II;protein binding;nucleus
5081	IGSF1	0.0015659	0.0056814	0.795846	134	2	0.57866	2.80524	GO:0005515;GO:0005576;GO:0006355;GO:0015026;GO:0016020;GO:0016021;GO:0032926;GO:0034711;GO:0038102	protein binding;extracellular region;regulation of transcription, DNA-templated;coreceptor activity;membrane;integral component of membrane;negative regulation of activin receptor signaling pathway;inhibin binding;activin receptor antagonist activity
18814	MYOC	0.0015807	0.0057363	0.795846	135	3	4.5186	2.80115	GO:0001649;GO:0001953;GO:0001968;GO:0005109;GO:0005515;GO:0005615;GO:0005741;GO:0005743;GO:0005758;GO:0005783;GO:0005791;GO:0005794;GO:0005929;GO:0014068;GO:0014734;GO:0022011;GO:0030335;GO:0030971;GO:0031175;GO:0031410;GO:0032027;GO:0033268;GO:0035024;GO:0038031;GO:0038133;GO:0043408;GO:0045162;GO:0046872;GO:0051496;GO:0051497;GO:0051894;GO:0051897;GO:0051901;GO:0060348;GO:0062023;GO:0070062;GO:…	osteoblast differentiation;negative regulation of cell-matrix adhesion;fibronectin binding;frizzled binding;protein binding;extracellular space;mitochondrial outer membrane;mitochondrial inner membrane;mitochondrial intermembrane space;endoplasmic reticulum;rough endoplasmic reticulum;Golgi apparatus;cilium;positive regulation of phosphatidylinositol 3-kinase signaling;skeletal muscle hypertrophy…
18773	ARL1	0.0015809	0.0057369	0.795846	136	3	4.7704	2.8011	GO:0003924;GO:0005515;GO:0005525;GO:0005737;GO:0005794;GO:0005802;GO:0005829;GO:0006886;GO:0007030;GO:0008047;GO:0009404;GO:0016192;GO:0019904;GO:0031584;GO:0032588;GO:0034067;GO:0042147;GO:0046872;GO:0048193	GTPase activity;protein binding;GTP binding;cytoplasm;Golgi apparatus;trans-Golgi network;cytosol;intracellular protein transport;Golgi organization;enzyme activator activity;toxin metabolic process;vesicle-mediated transport;protein domain specific binding;activation of phospholipase D activity;trans-Golgi network membrane;protein localization to Golgi apparatus;retrograde transport, endosome to…
19064	BFSP1	0.0015818	0.00574	0.795846	137	4	2.9467	2.80085	GO:0005200;GO:0005212;GO:0005515;GO:0005737;GO:0005882;GO:0005886;GO:0005938;GO:0008150;GO:0045109;GO:0048469;GO:0070307	structural constituent of cytoskeleton;structural constituent of eye lens;protein binding;cytoplasm;intermediate filament;plasma membrane;cell cortex;biological_process;intermediate filament organization;cell maturation;lens fiber cell development
18598	MAP7D1	0.0015833	0.0057462	0.795846	138	3	4.6304	2.80044	GO:0000226;GO:0005819;GO:0005829;GO:0015630	microtubule cytoskeleton organization;spindle;cytosol;microtubule cytoskeleton
19063	ATP4A	0.0016047	0.0058197	0.796273	139	4	3.4408	2.79461	GO:0000287;GO:0005391;GO:0005524;GO:0005615;GO:0005886;GO:0005887;GO:0006883;GO:0008900;GO:0010248;GO:0016324;GO:0016887;GO:0030007;GO:0030955;GO:0036376;GO:1902600;GO:1990573	magnesium ion binding;P-type sodium:potassium-exchanging transporter activity;ATP binding;extracellular space;plasma membrane;integral component of plasma membrane;cellular sodium ion homeostasis;P-type potassium:proton transporter activity;establishment or maintenance of transmembrane electrochemical gradient;apical plasma membrane;ATP hydrolysis activity;cellular potassium ion homeostasis;potas…
15387	TMEM178A	0.001621	0.005884	0.796273	140	2	2.966	2.79022	GO:0005789;GO:0016020;GO:0016021;GO:0045671;GO:0051480	endoplasmic reticulum membrane;membrane;integral component of membrane;negative regulation of osteoclast differentiation;regulation of cytosolic calcium ion concentration
17652	MBD4	0.0016361	0.0059373	0.796273	141	2	4.0421	2.78619	GO:0003677;GO:0003696;GO:0004520;GO:0005515;GO:0005634;GO:0005654;GO:0006281;GO:0008263;GO:0016607;GO:0019104;GO:0032355;GO:0045008	DNA binding;satellite DNA binding;endodeoxyribonuclease activity;protein binding;nucleus;nucleoplasm;DNA repair;pyrimidine-specific mismatch base pair DNA N-glycosylase activity;nuclear speck;DNA N-glycosylase activity;response to estradiol;depyrimidination
3070	SLC37A2	0.0016473	0.0059855	0.796273	142	1	-4.7907	2.78323	GO:0005789;GO:0008643;GO:0015760;GO:0030176;GO:0035435;GO:0061513;GO:0070062	endoplasmic reticulum membrane;carbohydrate transport;glucose-6-phosphate transport;integral component of endoplasmic reticulum membrane;phosphate ion transmembrane transport;glucose 6-phosphate:inorganic phosphate antiporter activity;extracellular exosome
19062	SLC16A9	0.0016626	0.0060337	0.796273	143	4	3.2234	2.77921	GO:0005515;GO:0005887;GO:0008028;GO:0015293;GO:0015718;GO:0016021;GO:0046415;GO:0055085	protein binding;integral component of plasma membrane;monocarboxylic acid transmembrane transporter activity;symporter activity;monocarboxylic acid transport;integral component of membrane;urate metabolic process;transmembrane transport
16710	SCFD1	0.0016667	0.0060477	0.796273	144	3	4.613	2.77814	GO:0000139;GO:0000902;GO:0001666;GO:0005515;GO:0005789;GO:0005798;GO:0005801;GO:0005829;GO:0005886;GO:0006886;GO:0006888;GO:0006890;GO:0006892;GO:0009636;GO:0016192;GO:0019905;GO:0032580;GO:0044877;GO:0047485;GO:0051223;GO:0060628;GO:1901998;GO:1902902	Golgi membrane;cell morphogenesis;response to hypoxia;protein binding;endoplasmic reticulum membrane;Golgi-associated vesicle;cis-Golgi network;cytosol;plasma membrane;intracellular protein transport;endoplasmic reticulum to Golgi vesicle-mediated transport;retrograde vesicle-mediated transport, Golgi to endoplasmic reticulum;post-Golgi vesicle-mediated transport;response to toxic substance;vesic…
3991	MOGS	0.0016996	0.006171	0.796273	145	1	-4.6056	2.76965	GO:0004573;GO:0005783;GO:0005789;GO:0006457;GO:0006487;GO:0009311;GO:0015926;GO:0016020;GO:0016021;GO:0019082;GO:0070062	mannosyl-oligosaccharide glucosidase activity;endoplasmic reticulum;endoplasmic reticulum membrane;protein folding;protein N-linked glycosylation;oligosaccharide metabolic process;glucosidase activity;membrane;integral component of membrane;viral protein processing;extracellular exosome
19060	C11orf1	0.0017043	0.0061855	0.796273	146	4	3.2463	2.76845	GO:0003674;GO:0005515;GO:0005654;GO:0008150	molecular_function;protein binding;nucleoplasm;biological_process
19059	PGAP1	0.00171	0.0062077	0.796273	147	4	3.601	2.767	GO:0005783;GO:0005789;GO:0006505;GO:0006888;GO:0007605;GO:0009880;GO:0009948;GO:0015031;GO:0016021;GO:0016255;GO:0016788;GO:0021871;GO:0050185;GO:1902953	endoplasmic reticulum;endoplasmic reticulum membrane;GPI anchor metabolic process;endoplasmic reticulum to Golgi vesicle-mediated transport;sensory perception of sound;embryonic pattern specification;anterior/posterior axis specification;protein transport;integral component of membrane;attachment of GPI anchor to protein;hydrolase activity, acting on ester bonds;forebrain regionalization;phosphat…
14722	PINX1	0.0017117	0.0062129	0.796273	148	3	4.5932	2.76657	GO:0000228;GO:0000776;GO:0000781;GO:0005515;GO:0005654;GO:0005730;GO:0005739;GO:0005819;GO:0007004;GO:0007080;GO:0008285;GO:0010521;GO:0010972;GO:0031397;GO:0031647;GO:0032211;GO:0044877;GO:0051972;GO:0051974;GO:0070034;GO:0070198;GO:1902570;GO:1904357;GO:1904744;GO:1904751	nuclear chromosome;kinetochore;chromosome, telomeric region;protein binding;nucleoplasm;nucleolus;mitochondrion;spindle;telomere maintenance via telomerase;mitotic metaphase plate congression;negative regulation of cell population proliferation;telomerase inhibitor activity;negative regulation of G2/M transition of mitotic cell cycle;negative regulation of protein ubiquitination;regulation of pro…
19058	CLEC16A	0.0017215	0.0062528	0.796273	149	4	3.9892	2.76409	GO:0003674;GO:0005770;GO:0005794;GO:0005829;GO:0006914;GO:0008333;GO:0009267;GO:0016021;GO:0016197;GO:0031982;GO:0036020;GO:1901096;GO:1901097;GO:1904263;GO:1904766	molecular_function;late endosome;Golgi apparatus;cytosol;autophagy;endosome to lysosome transport;cellular response to starvation;integral component of membrane;endosomal transport;vesicle;endolysosome membrane;regulation of autophagosome maturation;negative regulation of autophagosome maturation;positive regulation of TORC1 signaling;negative regulation of macroautophagy by TORC1 signaling
17847	CREBBP	0.0017289	0.0062772	0.796273	150	3	5.0258	2.76223	GO:0000122;GO:0000123;GO:0000785;GO:0001223;GO:0001666;GO:0002039;GO:0002223;GO:0003682;GO:0003684;GO:0003713;GO:0003714;GO:0004402;GO:0005515;GO:0005634;GO:0005654;GO:0005667;GO:0005737;GO:0006355;GO:0006473;GO:0007165;GO:0008134;GO:0008270;GO:0008589;GO:0016407;GO:0016573;GO:0016604;GO:0018076;GO:0030511;GO:0031490;GO:0031648;GO:0034212;GO:0034644;GO:0042592;GO:0042733;GO:0043426;GO:0045893;GO:…	negative regulation of transcription by RNA polymerase II;histone acetyltransferase complex;chromatin;transcription coactivator binding;response to hypoxia;p53 binding;stimulatory C-type lectin receptor signaling pathway;chromatin binding;damaged DNA binding;transcription coactivator activity;transcription corepressor activity;histone acetyltransferase activity;protein binding;nucleus;nucleoplasm…
12380	POTEJ	0.0017518	0.0063642	0.796273	151	1	-0.16867	2.75652	GO:0001895;GO:0005615;GO:0070062	retina homeostasis;extracellular space;extracellular exosome
18550	RAB1A	0.0017679	0.0064217	0.796273	152	3	4.9263	2.75254	GO:0000045;GO:0000139;GO:0003924;GO:0003925;GO:0005515;GO:0005525;GO:0005769;GO:0005783;GO:0005794;GO:0005829;GO:0006886;GO:0006888;GO:0006897;GO:0006914;GO:0007030;GO:0012505;GO:0016192;GO:0016477;GO:0019068;GO:0030252;GO:0030658;GO:0032402;GO:0032757;GO:0034446;GO:0042470;GO:0042742;GO:0045296;GO:0047496;GO:0060271;GO:0070062;GO:0090110;GO:0090557;GO:1903020	autophagosome assembly;Golgi membrane;GTPase activity;G protein activity;protein binding;GTP binding;early endosome;endoplasmic reticulum;Golgi apparatus;cytosol;intracellular protein transport;endoplasmic reticulum to Golgi vesicle-mediated transport;endocytosis;autophagy;Golgi organization;endomembrane system;vesicle-mediated transport;cell migration;virion assembly;growth hormone secretion;tra…
15330	WNT3	0.0017714	0.0064326	0.796273	153	3	4.2649	2.75168	GO:0000902;GO:0001707;GO:0005109;GO:0005125;GO:0005515;GO:0005576;GO:0005615;GO:0005788;GO:0005796;GO:0005886;GO:0007276;GO:0007411;GO:0009948;GO:0009950;GO:0010628;GO:0019904;GO:0030177;GO:0030182;GO:0030666;GO:0031012;GO:0035115;GO:0035116;GO:0044338;GO:0044339;GO:0045165;GO:0048018;GO:0048697;GO:0048843;GO:0050767;GO:0060064;GO:0060070;GO:0060174;GO:0060323;GO:0061180;GO:0070062;GO:0071300;GO:…	cell morphogenesis;mesoderm formation;frizzled binding;cytokine activity;protein binding;extracellular region;extracellular space;endoplasmic reticulum lumen;Golgi lumen;plasma membrane;gamete generation;axon guidance;anterior/posterior axis specification;dorsal/ventral axis specification;positive regulation of gene expression;protein domain specific binding;positive regulation of Wnt signaling p…
19057	PCDHA2	0.001782	0.0064678	0.796273	154	4	2.9189	2.74909	GO:0005509;GO:0005634;GO:0005783;GO:0005887;GO:0007155;GO:0007156;GO:0007399	calcium ion binding;nucleus;endoplasmic reticulum;integral component of plasma membrane;cell adhesion;homophilic cell adhesion via plasma membrane adhesion molecules;nervous system development
19056	GATA2	0.0017906	0.0064978	0.796273	155	4	3.232	2.747	GO:0000122;GO:0000978;GO:0000981;GO:0001228;GO:0001655;GO:0001709;GO:0001764;GO:0001892;GO:0003682;GO:0003700;GO:0005515;GO:0005634;GO:0005654;GO:0005667;GO:0005737;GO:0006357;GO:0006909;GO:0007204;GO:0008134;GO:0008270;GO:0010628;GO:0010629;GO:0010725;GO:0021514;GO:0021533;GO:0021902;GO:0021954;GO:0021983;GO:0033993;GO:0035019;GO:0035065;GO:0035854;GO:0042472;GO:0043306;GO:0043536;GO:0045165;GO:…	negative regulation of transcription by RNA polymerase II;RNA polymerase II cis-regulatory region sequence-specific DNA binding;DNA-binding transcription factor activity, RNA polymerase II-specific;DNA-binding transcription activator activity, RNA polymerase II-specific;urogenital system development;cell fate determination;neuron migration;embryonic placenta development;chromatin binding;DNA-bind…
18507	GRPR	0.0017943	0.0065123	0.796273	156	3	4.3825	2.7461	GO:0004930;GO:0005886;GO:0005887;GO:0007186;GO:0007200;GO:0007218;GO:0007611;GO:0008188;GO:0008528;GO:0035176;GO:0042923;GO:0061744	G protein-coupled receptor activity;plasma membrane;integral component of plasma membrane;G protein-coupled receptor signaling pathway;phospholipase C-activating G protein-coupled receptor signaling pathway;neuropeptide signaling pathway;learning or memory;neuropeptide receptor activity;G protein-coupled peptide receptor activity;social behavior;neuropeptide binding;motor behavior
16080	GRAPL	0.0018041	0.0065408	0.796273	157	1	1.2656	2.74374	GO:0005515;GO:0007165;GO:0016477;GO:0030971;GO:0035591	protein binding;signal transduction;cell migration;receptor tyrosine kinase binding;signaling adaptor activity
18471	PXT1	0.0018343	0.0066444	0.8015	158	3	4.8851	2.73653	GO:0003674;GO:0005515;GO:0005634;GO:0005777;GO:0008150;GO:0043065	molecular_function;protein binding;nucleus;peroxisome;biological_process;positive regulation of apoptotic process
10581	SCARB2	0.0018563	0.0067268	0.8015	159	1	-1.3867	2.73135	GO:0000139;GO:0001618;GO:0001786;GO:0004888;GO:0005044;GO:0005515;GO:0005737;GO:0005765;GO:0005789;GO:0005886;GO:0005925;GO:0006622;GO:0006898;GO:0007605;GO:0010008;GO:0010467;GO:0010976;GO:0015485;GO:0015917;GO:0016020;GO:0016021;GO:0019899;GO:0030666;GO:0030669;GO:0031210;GO:0031902;GO:0038024;GO:0042803;GO:0043202;GO:0043471;GO:0046718;GO:0051087;GO:0070062;GO:1904978;GO:1905123;GO:1905671	Golgi membrane;virus receptor activity;phosphatidylserine binding;transmembrane signaling receptor activity;scavenger receptor activity;protein binding;cytoplasm;lysosomal membrane;endoplasmic reticulum membrane;plasma membrane;focal adhesion;protein targeting to lysosome;receptor-mediated endocytosis;sensory perception of sound;endosome membrane;gene expression;positive regulation of neuron proj…
19013	CDK18	0.0018622	0.0067439	0.8015	160	4	4.2942	2.72997	GO:0000083;GO:0004693;GO:0005515;GO:0005524;GO:0005575;GO:0005634;GO:0005737;GO:0006468;GO:0051726;GO:0106310;GO:0106311	regulation of transcription involved in G1/S transition of mitotic cell cycle;cyclin-dependent protein serine/threonine kinase activity;protein binding;ATP binding;cellular_component;nucleus;cytoplasm;protein phosphorylation;regulation of cell cycle;protein serine kinase activity;protein threonine kinase activity
10780	SLC22A5	0.0018831	0.0068092	0.8015	161	3	4.5661	2.72513	GO:0005515;GO:0005524;GO:0005737;GO:0005829;GO:0005886;GO:0006814;GO:0009609;GO:0015226;GO:0015293;GO:0015651;GO:0015697;GO:0015879;GO:0016021;GO:0016324;GO:0030165;GO:0031526;GO:0042910;GO:0060731;GO:0070062;GO:0070715;GO:0150104;GO:1901235;GO:1902270;GO:1902603;GO:1990961	protein binding;ATP binding;cytoplasm;cytosol;plasma membrane;sodium ion transport;response to symbiotic bacterium;carnitine transmembrane transporter activity;symporter activity;quaternary ammonium group transmembrane transporter activity;quaternary ammonium group transport;carnitine transport;integral component of membrane;apical plasma membrane;PDZ domain binding;brush border membrane;xenobiot…
7419	FAM58A	0.0019086	0.0069086	0.8015	162	1	-2.2163	2.71929	GO:0005515;GO:0005634;GO:0006357;GO:0016538;GO:0050790	protein binding;nucleus;regulation of transcription by RNA polymerase II;cyclin-dependent protein serine/threonine kinase regulator activity;regulation of catalytic activity
11263	PTPN20	0.0019183	0.0069387	0.8015	163	2	1.0972	2.71708	GO:0004725;GO:0005654;GO:0005737;GO:0005874;GO:0034451;GO:0035335	protein tyrosine phosphatase activity;nucleoplasm;cytoplasm;microtubule;centriolar satellite;peptidyl-tyrosine dephosphorylation
19052	CDK6	0.001938	0.0070096	0.8015	164	4	3.8625	2.71265	GO:0000082;GO:0000307;GO:0001726;GO:0001954;GO:0003323;GO:0004693;GO:0005515;GO:0005524;GO:0005634;GO:0005654;GO:0005737;GO:0005813;GO:0005829;GO:0006468;GO:0008285;GO:0008353;GO:0009615;GO:0010468;GO:0014002;GO:0016592;GO:0021542;GO:0021670;GO:0030332;GO:0042063;GO:0043697;GO:0045596;GO:0045638;GO:0045646;GO:0045656;GO:0045668;GO:0045786;GO:0048146;GO:0048699;GO:0050680;GO:0051301;GO:0051726;GO:…	G1/S transition of mitotic cell cycle;cyclin-dependent protein kinase holoenzyme complex;ruffle;positive regulation of cell-matrix adhesion;type B pancreatic cell development;cyclin-dependent protein serine/threonine kinase activity;protein binding;ATP binding;nucleus;nucleoplasm;cytoplasm;centrosome;cytosol;protein phosphorylation;negative regulation of cell population proliferation;RNA polymera…
19051	GATA4	0.0019385	0.0070122	0.8015	165	4	3.3938	2.71253	GO:0000785;GO:0000976;GO:0000977;GO:0000978;GO:0000981;GO:0001216;GO:0001228;GO:0001947;GO:0003162;GO:0003180;GO:0003190;GO:0003197;GO:0003208;GO:0003215;GO:0003281;GO:0003289;GO:0003290;GO:0003677;GO:0003700;GO:0005515;GO:0005634;GO:0005654;GO:0006355;GO:0006357;GO:0007267;GO:0007492;GO:0008134;GO:0008270;GO:0008584;GO:0009612;GO:0010507;GO:0010575;GO:0010667;GO:0016604;GO:0019901;GO:0030513;GO:…	chromatin;transcription cis-regulatory region binding;RNA polymerase II transcription regulatory region sequence-specific DNA binding;RNA polymerase II cis-regulatory region sequence-specific DNA binding;DNA-binding transcription factor activity, RNA polymerase II-specific;DNA-binding transcription activator activity;DNA-binding transcription activator activity, RNA polymerase II-specific;heart l…
16977	WRB	0.0019569	0.0070816	0.8015	166	2	3.9484	2.70843	GO:0005515;GO:0005634;GO:0005783;GO:0005789;GO:0016021;GO:0043529;GO:0045048;GO:0050821;GO:0071816	protein binding;nucleus;endoplasmic reticulum;endoplasmic reticulum membrane;integral component of membrane;GET complex;protein insertion into ER membrane;protein stabilization;tail-anchored membrane protein insertion into ER membrane
19050	MAST2	0.0019603	0.0070915	0.8015	167	4	3.3842	2.70768	GO:0000287;GO:0004674;GO:0005515;GO:0005524;GO:0005737;GO:0005886;GO:0006468;GO:0007010;GO:0008017;GO:0015630;GO:0018105;GO:0019902;GO:0032655;GO:0035556;GO:0048515;GO:0106310;GO:0106311	magnesium ion binding;protein serine/threonine kinase activity;protein binding;ATP binding;cytoplasm;plasma membrane;protein phosphorylation;cytoskeleton organization;microtubule binding;microtubule cytoskeleton;peptidyl-serine phosphorylation;phosphatase binding;regulation of interleukin-12 production;intracellular signal transduction;spermatid differentiation;protein serine kinase activity;prot…
14736	CUL4A	0.0019609	0.0070941	0.8015	168	1	0.1005	2.70754	GO:0000082;GO:0001701;GO:0004842;GO:0005515;GO:0005654;GO:0006281;GO:0006974;GO:0008284;GO:0016567;GO:0030097;GO:0030853;GO:0031146;GO:0031461;GO:0031464;GO:0031625;GO:0035019;GO:0042254;GO:0043161;GO:0048511;GO:0051246;GO:0080008;GO:0097193;GO:1900087;GO:2000001;GO:2000819	G1/S transition of mitotic cell cycle;in utero embryonic development;ubiquitin-protein transferase activity;protein binding;nucleoplasm;DNA repair;cellular response to DNA damage stimulus;positive regulation of cell population proliferation;protein ubiquitination;hemopoiesis;negative regulation of granulocyte differentiation;SCF-dependent proteasomal ubiquitin-dependent protein catabolic process;…
18258	CXCL1	0.0019679	0.0071174	0.8015	169	3	3.9912	2.706	GO:0005102;GO:0005515;GO:0005576;GO:0005615;GO:0006935;GO:0006954;GO:0007165;GO:0007186;GO:0007399;GO:0008009;GO:0008047;GO:0008083;GO:0008285;GO:0030036;GO:0030593;GO:0035556;GO:0035580;GO:0045236;GO:0050790;GO:0061844;GO:0070098;GO:0071222;GO:1904724	signaling receptor binding;protein binding;extracellular region;extracellular space;chemotaxis;inflammatory response;signal transduction;G protein-coupled receptor signaling pathway;nervous system development;chemokine activity;enzyme activator activity;growth factor activity;negative regulation of cell population proliferation;actin cytoskeleton organization;neutrophil chemotaxis;intracellular s…
19048	ITGB5	0.0019833	0.0071661	0.8015	170	4	3.6751	2.70261	GO:0001618;GO:0005178;GO:0005515;GO:0005886;GO:0005925;GO:0007160;GO:0007179;GO:0007229;GO:0008305;GO:0009986;GO:0016477;GO:0033627;GO:0034684;GO:0035987;GO:0038023;GO:0043149;GO:0043235;GO:0045335;GO:0046718;GO:0070062;GO:0090136	virus receptor activity;integrin binding;protein binding;plasma membrane;focal adhesion;cell-matrix adhesion;transforming growth factor beta receptor signaling pathway;integrin-mediated signaling pathway;integrin complex;cell surface;cell migration;cell adhesion mediated by integrin;integrin alphav-beta5 complex;endodermal cell differentiation;signaling receptor activity;stress fiber assembly;rec…
18492	DNAJC12	0.0019964	0.0072174	0.8015	171	3	4.7825	2.69975	GO:0005515;GO:0005737	protein binding;cytoplasm
16529	NXT2	0.0020431	0.0073821	0.8015	172	3	4.5391	2.68971	GO:0005515;GO:0005654;GO:0005829;GO:0006606;GO:0006913;GO:0044613;GO:0048471;GO:0051028	protein binding;nucleoplasm;cytosol;protein import into nucleus;nucleocytoplasmic transport;nuclear pore central transport channel;perinuclear region of cytoplasm;mRNA transport
19047	LIN7B	0.0020526	0.007421	0.8015	173	4	3.6368	2.6877	GO:0005515;GO:0005886;GO:0005911;GO:0005923;GO:0006887;GO:0007269;GO:0015031;GO:0016323;GO:0019904;GO:0030165;GO:0045199;GO:0045202;GO:0097016;GO:0097025;GO:0098793;GO:0098839;GO:1903361	protein binding;plasma membrane;cell-cell junction;bicellular tight junction;exocytosis;neurotransmitter secretion;protein transport;basolateral plasma membrane;protein domain specific binding;PDZ domain binding;maintenance of epithelial cell apical/basal polarity;synapse;L27 domain binding;MPP7-DLG1-LIN7 complex;presynapse;postsynaptic density membrane;protein localization to basolateral plasma …
8618	GALR2	0.0020654	0.007466	0.8015	174	1	-2.4689	2.685	GO:0004966;GO:0005515;GO:0005886;GO:0005887;GO:0005929;GO:0006936;GO:0007166;GO:0007188;GO:0007189;GO:0007194;GO:0007200;GO:0007204;GO:0007218;GO:0007275;GO:0007611;GO:0007631;GO:0008528;GO:0016021;GO:0017046;GO:0031175;GO:0042923;GO:0043647;GO:0045944;GO:0046488;GO:0090663;GO:1902608	galanin receptor activity;protein binding;plasma membrane;integral component of plasma membrane;cilium;muscle contraction;cell surface receptor signaling pathway;adenylate cyclase-modulating G protein-coupled receptor signaling pathway;adenylate cyclase-activating G protein-coupled receptor signaling pathway;negative regulation of adenylate cyclase activity;phospholipase C-activating G protein-co…
18968	SLC6A20	0.002074	0.0074924	0.8015	175	4	4.6887	2.68319	GO:0005298;GO:0005515;GO:0005886;GO:0005887;GO:0006865;GO:0015171;GO:0015175;GO:0015188;GO:0015193;GO:0015199;GO:0015816;GO:0015824;GO:0015838;GO:0016324;GO:0035725;GO:0089718;GO:0150104;GO:1903806;GO:1904271;GO:1905647	proline:sodium symporter activity;protein binding;plasma membrane;integral component of plasma membrane;amino acid transport;amino acid transmembrane transporter activity;neutral amino acid transmembrane transporter activity;L-isoleucine transmembrane transporter activity;L-proline transmembrane transporter activity;amino-acid betaine transmembrane transporter activity;glycine transport;proline t…
18283	SAXO2	0.002077	0.0075007	0.8015	176	3	4.9191	2.68256	GO:0005515;GO:0005814;GO:0005856;GO:0005879;GO:0008017;GO:0034453;GO:0036064;GO:0036126	protein binding;centriole;cytoskeleton;axonemal microtubule;microtubule binding;microtubule anchoring;ciliary basal body;sperm flagellum
19046	SLC26A7	0.0020866	0.0075344	0.8015	177	4	3.2691	2.68056	GO:0001696;GO:0005254;GO:0005737;GO:0005768;GO:0005886;GO:0005887;GO:0006811;GO:0006820;GO:0006821;GO:0008271;GO:0008272;GO:0015106;GO:0015108;GO:0015116;GO:0015301;GO:0015701;GO:0016323;GO:0019531;GO:0019532;GO:0055038;GO:1902358;GO:1902476	gastric acid secretion;chloride channel activity;cytoplasm;endosome;plasma membrane;integral component of plasma membrane;ion transport;anion transport;chloride transport;secondary active sulfate transmembrane transporter activity;sulfate transport;bicarbonate transmembrane transporter activity;chloride transmembrane transporter activity;sulfate transmembrane transporter activity;anion:anion anti…
19045	LRRC8C	0.0020973	0.0075753	0.8015	178	4	3.8841	2.67834	GO:0005225;GO:0005515;GO:0005737;GO:0005789;GO:0005886;GO:0005887;GO:0015698;GO:0015734;GO:0015810;GO:0016020;GO:0034214;GO:0034702;GO:0071470;GO:0098656;GO:0140361	volume-sensitive anion channel activity;protein binding;cytoplasm;endoplasmic reticulum membrane;plasma membrane;integral component of plasma membrane;inorganic anion transport;taurine transport;aspartate transmembrane transport;membrane;protein hexamerization;ion channel complex;cellular response to osmotic stress;anion transmembrane transport;cyclic-GMP-AMP transmembrane import across plasma me…
11057	TSPY8	0.0021176	0.0076349	0.8015	179	3	3.5589	2.67416	GO:0000785;GO:0003682;GO:0005634;GO:0006334;GO:0007283;GO:0007506;GO:0030154;GO:0042393	chromatin;chromatin binding;nucleus;nucleosome assembly;spermatogenesis;gonadal mesoderm development;cell differentiation;histone binding
13445	TARP	0.0021279	0.0076779	0.8015	180	3	4.7743	2.67205		NA
18933	IFT22	0.0021288	0.0076826	0.8015	181	4	4.2237	2.67187	GO:0003924;GO:0005525;GO:0005813;GO:0005929;GO:0006886;GO:0012505;GO:0030992;GO:0097542	GTPase activity;GTP binding;centrosome;cilium;intracellular protein transport;endomembrane system;intraciliary transport particle B;ciliary tip
19044	NT5DC1	0.0021632	0.007796	0.8015	182	4	3.6396	2.6649	GO:0008253;GO:0016311;GO:0046872	5'-nucleotidase activity;dephosphorylation;metal ion binding
4046	FAM92A1	0.0021698	0.0078172	0.8015	183	1	-4.4123	2.66358		NA
19043	ZCCHC13	0.0021743	0.0078338	0.8015	184	4	3.988	2.66268	GO:0003727;GO:0003729;GO:0005515;GO:0005737;GO:0008270;GO:0045182;GO:2000767	single-stranded RNA binding;mRNA binding;protein binding;cytoplasm;zinc ion binding;translation regulator activity;positive regulation of cytoplasmic translation
19042	FAM162B	0.0021795	0.0078525	0.8015	185	4	4.2966	2.66164	GO:0016021	integral component of membrane
19041	MS4A7	0.002196	0.007911	0.8015	186	4	3.2889	2.65837	GO:0005515;GO:0005802;GO:0016021	protein binding;trans-Golgi network;integral component of membrane
18134	RELA	0.0021976	0.0079141	0.8015	187	3	4.0695	2.65805	GO:0000122;GO:0000785;GO:0000976;GO:0000977;GO:0000978;GO:0000979;GO:0000981;GO:0001223;GO:0001227;GO:0001228;GO:0001889;GO:0001942;GO:0003677;GO:0003682;GO:0003700;GO:0005515;GO:0005634;GO:0005654;GO:0005667;GO:0005730;GO:0005737;GO:0005829;GO:0006117;GO:0006325;GO:0006351;GO:0006355;GO:0006357;GO:0006954;GO:0006968;GO:0007249;GO:0007568;GO:0008284;GO:0009887;GO:0010033;GO:0010224;GO:0014040;GO:…	negative regulation of transcription by RNA polymerase II;chromatin;transcription cis-regulatory region binding;RNA polymerase II transcription regulatory region sequence-specific DNA binding;RNA polymerase II cis-regulatory region sequence-specific DNA binding;RNA polymerase II core promoter sequence-specific DNA binding;DNA-binding transcription factor activity, RNA polymerase II-specific;trans…
19040	OR6V1	0.0022071	0.0079478	0.8015	188	4	3.9859	2.65618	GO:0004930;GO:0004984;GO:0005886;GO:0007186;GO:0016021;GO:0050911	G protein-coupled receptor activity;olfactory receptor activity;plasma membrane;G protein-coupled receptor signaling pathway;integral component of membrane;detection of chemical stimulus involved in sensory perception of smell
11019	CRABP2	0.0022221	0.0080032	0.8015	189	3	2.825	2.65324	GO:0001972;GO:0005501;GO:0005515;GO:0005634;GO:0005654;GO:0005737;GO:0005783;GO:0005829;GO:0006355;GO:0007165;GO:0008544;GO:0016918;GO:0019841;GO:0030332;GO:0035115;GO:0042573;GO:0048672;GO:0070062	retinoic acid binding;retinoid binding;protein binding;nucleus;nucleoplasm;cytoplasm;endoplasmic reticulum;cytosol;regulation of transcription, DNA-templated;signal transduction;epidermis development;retinal binding;retinol binding;cyclin binding;embryonic forelimb morphogenesis;retinoic acid metabolic process;positive regulation of collateral sprouting;extracellular exosome
13661	AP5M1	0.002228	0.0080234	0.8015	190	3	4.629	2.65208	GO:0005764;GO:0005765;GO:0005770;GO:0005829;GO:0015031;GO:0016020;GO:0016197;GO:0030119;GO:0031902	lysosome;lysosomal membrane;late endosome;cytosol;protein transport;membrane;endosomal transport;AP-type membrane coat adaptor complex;late endosome membrane
13477	MGAT4C	0.0022392	0.0080592	0.8015	191	3	4.1384	2.64991	GO:0000139;GO:0006487;GO:0008375;GO:0008454;GO:0016021;GO:0019082;GO:0046872	Golgi membrane;protein N-linked glycosylation;acetylglucosaminyltransferase activity;alpha-1,3-mannosylglycoprotein 4-beta-N-acetylglucosaminyltransferase activity;integral component of membrane;viral protein processing;metal ion binding
10153	ZNF641	0.0022548	0.0081172	0.8015	192	3	4.5043	2.64689	GO:0000978;GO:0000981;GO:0005634;GO:0005654;GO:0005829;GO:0006357;GO:0046872	RNA polymerase II cis-regulatory region sequence-specific DNA binding;DNA-binding transcription factor activity, RNA polymerase II-specific;nucleus;nucleoplasm;cytosol;regulation of transcription by RNA polymerase II;metal ion binding
15588	PRCD	0.0022578	0.0081244	0.8015	193	3	3.6789	2.64631	GO:0002046;GO:0005576;GO:0005737;GO:0005783;GO:0005794;GO:0007601;GO:0042622;GO:0050896	opsin binding;extracellular region;cytoplasm;endoplasmic reticulum;Golgi apparatus;visual perception;photoreceptor outer segment membrane;response to stimulus
9858	MYH2	0.0022743	0.0081778	0.8015	194	2	2.0246	2.64315	GO:0000146;GO:0005515;GO:0005516;GO:0005524;GO:0005829;GO:0005859;GO:0005911;GO:0006936;GO:0030016;GO:0030017;GO:0030049;GO:0032982;GO:0032991;GO:0051015	microfilament motor activity;protein binding;calmodulin binding;ATP binding;cytosol;muscle myosin complex;cell-cell junction;muscle contraction;myofibril;sarcomere;muscle filament sliding;myosin filament;protein-containing complex;actin filament binding
19039	MAEA	0.0022789	0.0081938	0.8015	195	4	3.4454	2.64227	GO:0000151;GO:0003779;GO:0004842;GO:0005634;GO:0005654;GO:0005737;GO:0005819;GO:0005826;GO:0005856;GO:0005887;GO:0007010;GO:0007049;GO:0007155;GO:0007346;GO:0016363;GO:0016567;GO:0033033;GO:0034657;GO:0043161;GO:0043249;GO:0046872;GO:0048822;GO:0051301;GO:0061630	ubiquitin ligase complex;actin binding;ubiquitin-protein transferase activity;nucleus;nucleoplasm;cytoplasm;spindle;actomyosin contractile ring;cytoskeleton;integral component of plasma membrane;cytoskeleton organization;cell cycle;cell adhesion;regulation of mitotic cell cycle;nuclear matrix;protein ubiquitination;negative regulation of myeloid cell apoptotic process;GID complex;proteasome-media…
18660	USH1C	0.0022875	0.0082192	0.8015	196	3	4.6838	2.64064	GO:0000086;GO:0001750;GO:0001917;GO:0002142;GO:0005515;GO:0005737;GO:0005829;GO:0005856;GO:0005886;GO:0005902;GO:0005903;GO:0007605;GO:0030046;GO:0030507;GO:0032391;GO:0032420;GO:0032426;GO:0032532;GO:0034622;GO:0042472;GO:0042491;GO:0045177;GO:0045202;GO:0045494;GO:0046549;GO:0050953;GO:0050957;GO:0051015;GO:0051017;GO:0060122;GO:1904106;GO:1904970	G2/M transition of mitotic cell cycle;photoreceptor outer segment;photoreceptor inner segment;stereocilia ankle link complex;protein binding;cytoplasm;cytosol;cytoskeleton;plasma membrane;microvillus;brush border;sensory perception of sound;parallel actin filament bundle assembly;spectrin binding;photoreceptor connecting cilium;stereocilium;stereocilium tip;regulation of microvillus length;cellul…
18811	CEP350	0.002302	0.0082783	0.803161	197	3	4.2717	2.63789	GO:0005515;GO:0005634;GO:0005737;GO:0005813;GO:0005814;GO:0005819;GO:0008017;GO:0016020;GO:0034453;GO:0042995;GO:0071539;GO:1905515	protein binding;nucleus;cytoplasm;centrosome;centriole;spindle;microtubule binding;membrane;microtubule anchoring;cell projection;protein localization to centrosome;non-motile cilium assembly
10724	ASCC1	0.0023266	0.0083726	0.808206	198	2	0.58463	2.63328	GO:0003723;GO:0005515;GO:0005634;GO:0005654;GO:0005667;GO:0006281;GO:0006355;GO:0016607;GO:0031594	RNA binding;protein binding;nucleus;nucleoplasm;transcription regulator complex;DNA repair;regulation of transcription, DNA-templated;nuclear speck;neuromuscular junction
5737	STX5	0.0023688	0.0085378	0.812331	199	3	3.8574	2.62547	GO:0000139;GO:0000149;GO:0005484;GO:0005515;GO:0005789;GO:0005794;GO:0005829;GO:0006886;GO:0006888;GO:0006906;GO:0012505;GO:0012507;GO:0016021;GO:0031201;GO:0031982;GO:0033116;GO:0034498;GO:0042147;GO:0045296;GO:0045732;GO:0047485;GO:0048278;GO:0048280;GO:0090166;GO:1903358	Golgi membrane;SNARE binding;SNAP receptor activity;protein binding;endoplasmic reticulum membrane;Golgi apparatus;cytosol;intracellular protein transport;endoplasmic reticulum to Golgi vesicle-mediated transport;vesicle fusion;endomembrane system;ER to Golgi transport vesicle membrane;integral component of membrane;SNARE complex;vesicle;endoplasmic reticulum-Golgi intermediate compartment membra…
19038	SPDYE4	0.0023951	0.0086238	0.812331	200	4	4.7066	2.62068	GO:0005515;GO:0019901	protein binding;protein kinase binding
5079	SLC35B2	0.0024237	0.0087248	0.812331	201	2	0.90726	2.61552	GO:0000139;GO:0005515;GO:0005794;GO:0016020;GO:0016021;GO:0022857;GO:0030173;GO:0030176;GO:0043123;GO:0046963;GO:0046964;GO:0050428;GO:1902559	Golgi membrane;protein binding;Golgi apparatus;membrane;integral component of membrane;transmembrane transporter activity;integral component of Golgi membrane;integral component of endoplasmic reticulum membrane;positive regulation of I-kappaB kinase/NF-kappaB signaling;3'-phosphoadenosine 5'-phosphosulfate transport;3'-phosphoadenosine 5'-phosphosulfate transmembrane transporter activity;3'-phos…
1596	ZNF341	0.002431	0.0087518	0.812331	202	1	-5.1402	2.61422	GO:0000978;GO:0000981;GO:0001216;GO:0003677;GO:0005515;GO:0005634;GO:0006355;GO:0006357;GO:0045893;GO:0046872	RNA polymerase II cis-regulatory region sequence-specific DNA binding;DNA-binding transcription factor activity, RNA polymerase II-specific;DNA-binding transcription activator activity;DNA binding;protein binding;nucleus;regulation of transcription, DNA-templated;regulation of transcription by RNA polymerase II;positive regulation of transcription, DNA-templated;metal ion binding
16244	CCDC15	0.0024601	0.0088559	0.812331	203	3	4.4897	2.60905	GO:0005813	centrosome
15308	IL1RAP	0.0024731	0.0088901	0.812331	204	2	3.4362	2.60676	GO:0002114;GO:0004908;GO:0005149;GO:0005576;GO:0005886;GO:0005887;GO:0006954;GO:0006955;GO:0016020;GO:0032736;GO:0032753;GO:0032754;GO:0032755;GO:0038172;GO:0045087;GO:0050135;GO:0051092;GO:0051965;GO:0061809;GO:0065003;GO:0098978;GO:0099151;GO:0099545;GO:0099560;GO:1905606	interleukin-33 receptor activity;interleukin-1 receptor activity;interleukin-1 receptor binding;extracellular region;plasma membrane;integral component of plasma membrane;inflammatory response;immune response;membrane;positive regulation of interleukin-13 production;positive regulation of interleukin-4 production;positive regulation of interleukin-5 production;positive regulation of interleukin-6…
17124	SERINC3	0.0024762	0.0089025	0.812331	205	2	3.6314	2.60621	GO:0000139;GO:0005515;GO:0005886;GO:0006564;GO:0006658;GO:0006665;GO:0009597;GO:0015194;GO:0015825;GO:0016020;GO:0016021;GO:0045087;GO:0048471;GO:0051607;GO:1902237	Golgi membrane;protein binding;plasma membrane;L-serine biosynthetic process;phosphatidylserine metabolic process;sphingolipid metabolic process;detection of virus;L-serine transmembrane transporter activity;L-serine transport;membrane;integral component of membrane;innate immune response;perinuclear region of cytoplasm;defense response to virus;positive regulation of endoplasmic reticulum stress…
11146	SHOC2	0.0024833	0.0089274	0.812331	206	2	0.77486	2.60497	GO:0000164;GO:0005515;GO:0005634;GO:0005654;GO:0005737;GO:0005829;GO:0007165;GO:0007265;GO:0008157;GO:0008543;GO:0019888;GO:0019903;GO:0046579;GO:0050790	protein phosphatase type 1 complex;protein binding;nucleus;nucleoplasm;cytoplasm;cytosol;signal transduction;Ras protein signal transduction;protein phosphatase 1 binding;fibroblast growth factor receptor signaling pathway;protein phosphatase regulator activity;protein phosphatase binding;positive regulation of Ras protein signal transduction;regulation of catalytic activity
19037	VAC14	0.0024835	0.0089279	0.812331	207	4	3.3076	2.60494	GO:0000139;GO:0000306;GO:0005515;GO:0005783;GO:0005829;GO:0006661;GO:0007165;GO:0010008;GO:0031901;GO:0031902;GO:0033674;GO:0038023;GO:0042802;GO:0043231;GO:0070772	Golgi membrane;extrinsic component of vacuolar membrane;protein binding;endoplasmic reticulum;cytosol;phosphatidylinositol biosynthetic process;signal transduction;endosome membrane;early endosome membrane;late endosome membrane;positive regulation of kinase activity;signaling receptor activity;identical protein binding;intracellular membrane-bounded organelle;PAS complex
18595	NTHL1	0.0024895	0.008945	0.812331	208	3	4.0952	2.60389	GO:0000703;GO:0003684;GO:0003690;GO:0003906;GO:0004519;GO:0005515;GO:0005634;GO:0005654;GO:0005739;GO:0006285;GO:0006296;GO:0008534;GO:0019104;GO:0045008;GO:0046872;GO:0051539;GO:0140078	oxidized pyrimidine nucleobase lesion DNA N-glycosylase activity;damaged DNA binding;double-stranded DNA binding;DNA-(apurinic or apyrimidinic site) endonuclease activity;endonuclease activity;protein binding;nucleus;nucleoplasm;mitochondrion;base-excision repair, AP site formation;nucleotide-excision repair, DNA incision, 5'-to lesion;oxidized purine nucleobase lesion DNA N-glycosylase activity;…
19036	EPHX2	0.0024946	0.0089595	0.812331	209	4	3.1165	2.603	GO:0000287;GO:0004301;GO:0005777;GO:0005782;GO:0005829;GO:0009636;GO:0010628;GO:0015643;GO:0016311;GO:0016787;GO:0016791;GO:0033885;GO:0042577;GO:0042632;GO:0042803;GO:0046272;GO:0046839;GO:0052642;GO:0070062;GO:0090181;GO:0097176	magnesium ion binding;epoxide hydrolase activity;peroxisome;peroxisomal matrix;cytosol;response to toxic substance;positive regulation of gene expression;toxic substance binding;dephosphorylation;hydrolase activity;phosphatase activity;10-hydroxy-9-(phosphonooxy)octadecanoate phosphatase activity;lipid phosphatase activity;cholesterol homeostasis;protein homodimerization activity;stilbene catabol…
18659	LYRM5	0.0025037	0.0089895	0.812331	210	3	4.3165	2.60142		NA
8916	KIAA1598	0.0025135	0.0090242	0.812331	211	2	2.9712	2.59972		NA
18256	LARP4	0.0025357	0.0090957	0.812331	212	3	4.3271	2.5959	GO:0003723;GO:0003730;GO:0005515;GO:0005829;GO:0006412;GO:0007010;GO:0008143;GO:0010494;GO:0010608;GO:0016020;GO:0022604;GO:0045727	RNA binding;mRNA 3'-UTR binding;protein binding;cytosol;translation;cytoskeleton organization;poly(A) binding;cytoplasmic stress granule;posttranscriptional regulation of gene expression;membrane;regulation of cell morphogenesis;positive regulation of translation
19035	CHN2	0.0025423	0.0091175	0.812331	213	4	3.8284	2.59477	GO:0005096;GO:0005515;GO:0005829;GO:0016020;GO:0035556;GO:0043087;GO:0043547;GO:0045202;GO:0046872;GO:0051056	GTPase activator activity;protein binding;cytosol;membrane;intracellular signal transduction;regulation of GTPase activity;positive regulation of GTPase activity;synapse;metal ion binding;regulation of small GTPase mediated signal transduction
16698	ZC2HC1C	0.0025449	0.0091263	0.812331	214	3	4.5419	2.59433	GO:0005515;GO:0046872	protein binding;metal ion binding
15215	GGT1	0.0025796	0.0092335	0.812331	215	3	4.1864	2.58845	GO:0000048;GO:0002682;GO:0002951;GO:0005515;GO:0005615;GO:0005886;GO:0006412;GO:0006508;GO:0006520;GO:0006536;GO:0006631;GO:0006691;GO:0006750;GO:0006751;GO:0007283;GO:0016021;GO:0019344;GO:0031179;GO:0031638;GO:0032355;GO:0032496;GO:0034612;GO:0036374;GO:0050727;GO:0070062;GO:0102953;GO:0103068;GO:1901750	peptidyltransferase activity;regulation of immune system process;leukotriene-C(4) hydrolase;protein binding;extracellular space;plasma membrane;translation;proteolysis;cellular amino acid metabolic process;glutamate metabolic process;fatty acid metabolic process;leukotriene metabolic process;glutathione biosynthetic process;glutathione catabolic process;spermatogenesis;integral component of membr…
8073	PFKFB4	0.0025877	0.0092605	0.812331	216	1	-1.2402	2.58709	GO:0003873;GO:0004331;GO:0005515;GO:0005524;GO:0005829;GO:0006000;GO:0006003;GO:0016311;GO:0046835	6-phosphofructo-2-kinase activity;fructose-2,6-bisphosphate 2-phosphatase activity;protein binding;ATP binding;cytosol;fructose metabolic process;fructose 2,6-bisphosphate metabolic process;dephosphorylation;carbohydrate phosphorylation
15332	OR8G5	0.0026105	0.0093392	0.812331	217	3	4.4495	2.58328	GO:0004930;GO:0004984;GO:0005549;GO:0005886;GO:0007186;GO:0007608;GO:0016021;GO:0050911	G protein-coupled receptor activity;olfactory receptor activity;odorant binding;plasma membrane;G protein-coupled receptor signaling pathway;sensory perception of smell;integral component of membrane;detection of chemical stimulus involved in sensory perception of smell
19034	HMGB2	0.0026177	0.0093625	0.812331	218	4	3.5881	2.58208	GO:0000400;GO:0000785;GO:0000793;GO:0000976;GO:0000987;GO:0001938;GO:0002437;GO:0003677;GO:0003684;GO:0003690;GO:0003697;GO:0003713;GO:0003723;GO:0005515;GO:0005615;GO:0005634;GO:0005654;GO:0005730;GO:0005737;GO:0006265;GO:0006303;GO:0006325;GO:0006334;GO:0006357;GO:0007289;GO:0008134;GO:0008301;GO:0008584;GO:0010629;GO:0019904;GO:0032075;GO:0032392;GO:0032496;GO:0032728;GO:0032991;GO:0033151;GO:…	four-way junction DNA binding;chromatin;condensed chromosome;transcription cis-regulatory region binding;cis-regulatory region sequence-specific DNA binding;positive regulation of endothelial cell proliferation;inflammatory response to antigenic stimulus;DNA binding;damaged DNA binding;double-stranded DNA binding;single-stranded DNA binding;transcription coactivator activity;RNA binding;protein b…
8455	RERGL	0.0026336	0.0094122	0.812331	219	2	0.32534	2.57945	GO:0003925;GO:0005525	G protein activity;GTP binding
8035	RBM41	0.0026399	0.0094335	0.812331	220	1	1.6581	2.57841	GO:0000398;GO:0005515;GO:0005689;GO:0030626;GO:0097157	mRNA splicing, via spliceosome;protein binding;U12-type spliceosomal complex;U12 snRNA binding;pre-mRNA intronic binding
19033	TRAF4	0.0026536	0.0094827	0.812331	221	4	3.3277	2.57616	GO:0001650;GO:0005164;GO:0005515;GO:0005634;GO:0005654;GO:0005737;GO:0005829;GO:0005856;GO:0005886;GO:0005923;GO:0006915;GO:0007250;GO:0007585;GO:0008270;GO:0019901;GO:0030323;GO:0031625;GO:0031996;GO:0042802;GO:0042981;GO:0043122;GO:0045860;GO:0046330;GO:0048471;GO:0050699;GO:0098802	fibrillar center;tumor necrosis factor receptor binding;protein binding;nucleus;nucleoplasm;cytoplasm;cytosol;cytoskeleton;plasma membrane;bicellular tight junction;apoptotic process;activation of NF-kappaB-inducing kinase activity;respiratory gaseous exchange by respiratory system;zinc ion binding;protein kinase binding;respiratory tube development;ubiquitin protein ligase binding;thioesterase b…
18296	TWF1	0.0026604	0.0095065	0.812331	222	3	3.6799	2.57505	GO:0003779;GO:0003785;GO:0004713;GO:0005515;GO:0005524;GO:0005546;GO:0005730;GO:0005737;GO:0005829;GO:0005884;GO:0005911;GO:0005925;GO:0010591;GO:0010613;GO:0010976;GO:0015629;GO:0030016;GO:0030042;GO:0030175;GO:0030837;GO:0032587;GO:0042989;GO:0043538;GO:0045296;GO:0048471;GO:0051015;GO:0051016	actin binding;actin monomer binding;protein tyrosine kinase activity;protein binding;ATP binding;phosphatidylinositol-4,5-bisphosphate binding;nucleolus;cytoplasm;cytosol;actin filament;cell-cell junction;focal adhesion;regulation of lamellipodium assembly;positive regulation of cardiac muscle hypertrophy;positive regulation of neuron projection development;actin cytoskeleton;myofibril;actin fila…
19032	FAM155A	0.002661	0.0095076	0.812331	223	4	3.5856	2.57496	GO:0005886;GO:0015275;GO:0016021;GO:0098703	plasma membrane;stretch-activated, cation-selective, calcium channel activity;integral component of membrane;calcium ion import across plasma membrane
19031	CSMD3	0.0026659	0.0095252	0.812331	224	4	4.017	2.57416	GO:0005886;GO:0016021;GO:0050773	plasma membrane;integral component of membrane;regulation of dendrite development
216	STAT6	0.0026922	0.0096132	0.812331	225	1	-3.2308	2.56989	GO:0000122;GO:0000785;GO:0000977;GO:0000978;GO:0000981;GO:0001228;GO:0002296;GO:0002829;GO:0003700;GO:0005515;GO:0005654;GO:0005829;GO:0006357;GO:0006952;GO:0007165;GO:0007259;GO:0019221;GO:0019903;GO:0033598;GO:0035771;GO:0042127;GO:0042802;GO:0043434;GO:0045121;GO:0045944;GO:0048295;GO:0060397;GO:0060443;GO:0070301;GO:0120162;GO:1902170	negative regulation of transcription by RNA polymerase II;chromatin;RNA polymerase II transcription regulatory region sequence-specific DNA binding;RNA polymerase II cis-regulatory region sequence-specific DNA binding;DNA-binding transcription factor activity, RNA polymerase II-specific;DNA-binding transcription activator activity, RNA polymerase II-specific;T-helper 1 cell lineage commitment;neg…
19030	FGF4	0.0027098	0.0096712	0.812331	226	4	4.3231	2.56706	GO:0001502;GO:0001934;GO:0005104;GO:0005576;GO:0005615;GO:0005737;GO:0007165;GO:0007267;GO:0008083;GO:0008201;GO:0008284;GO:0008543;GO:0009887;GO:0010463;GO:0010628;GO:0019827;GO:0030154;GO:0030334;GO:0035116;GO:0042475;GO:0043066;GO:0045944;GO:0051781;GO:0060363;GO:0060561;GO:0060591;GO:0070374;GO:1990830;GO:2000544	cartilage condensation;positive regulation of protein phosphorylation;fibroblast growth factor receptor binding;extracellular region;extracellular space;cytoplasm;signal transduction;cell-cell signaling;growth factor activity;heparin binding;positive regulation of cell population proliferation;fibroblast growth factor receptor signaling pathway;animal organ morphogenesis;mesenchymal cell prolifer…
11877	CYP39A1	0.0027132	0.0096832	0.812331	227	3	4.4903	2.56652	GO:0005506;GO:0005789;GO:0006699;GO:0006707;GO:0007586;GO:0008387;GO:0008395;GO:0008396;GO:0016021;GO:0016125;GO:0020037;GO:0033782;GO:0042632;GO:0043231	iron ion binding;endoplasmic reticulum membrane;bile acid biosynthetic process;cholesterol catabolic process;digestion;steroid 7-alpha-hydroxylase activity;steroid hydroxylase activity;oxysterol 7-alpha-hydroxylase activity;integral component of membrane;sterol metabolic process;heme binding;24-hydroxycholesterol 7alpha-hydroxylase activity;cholesterol homeostasis;intracellular membrane-bounded o…
19029	APOOL	0.0027291	0.0097308	0.812331	228	4	4.248	2.56398	GO:0001401;GO:0005515;GO:0005576;GO:0005739;GO:0007007;GO:0031093;GO:0042407;GO:0061617;GO:0140275	SAM complex;protein binding;extracellular region;mitochondrion;inner mitochondrial membrane organization;platelet alpha granule lumen;cristae formation;MICOS complex;MIB complex
15905	ST3GAL2	0.0027444	0.0097816	0.812331	229	2	2.0331	2.56155	GO:0000139;GO:0003836;GO:0005576;GO:0006486;GO:0008373;GO:0009101;GO:0009247;GO:0009312;GO:0010706;GO:0010707;GO:0016021;GO:0016266;GO:0018146;GO:0019082;GO:0030259;GO:0032580;GO:0042803;GO:0047288;GO:0097503;GO:1990743	Golgi membrane;beta-galactoside (CMP) alpha-2,3-sialyltransferase activity;extracellular region;protein glycosylation;sialyltransferase activity;glycoprotein biosynthetic process;glycolipid biosynthetic process;oligosaccharide biosynthetic process;ganglioside biosynthetic process via lactosylceramide;globoside biosynthetic process via lactosylceramide;integral component of membrane;O-glycan proce…
19028	DNALI1	0.0027529	0.0098101	0.812331	230	4	2.9599	2.56021	GO:0005515;GO:0005737;GO:0005929;GO:0005930;GO:0030175;GO:0030286;GO:0031514;GO:0036126;GO:0045504;GO:0097546;GO:0097729;GO:0120293	protein binding;cytoplasm;cilium;axoneme;filopodium;dynein complex;motile cilium;sperm flagellum;dynein heavy chain binding;ciliary base;9+2 motile cilium;dynein axonemal particle
7180	OR2T1	0.002755	0.0098178	0.812331	231	3	4.2548	2.55988	GO:0004930;GO:0004984;GO:0005886;GO:0007186;GO:0016021;GO:0050911	G protein-coupled receptor activity;olfactory receptor activity;plasma membrane;G protein-coupled receptor signaling pathway;integral component of membrane;detection of chemical stimulus involved in sensory perception of smell
19027	DOCK9	0.0027705	0.0098722	0.813007	232	4	2.9703	2.55744	GO:0005085;GO:0005515;GO:0005829;GO:0007264;GO:0008150;GO:0012505;GO:0016020;GO:0043547;GO:0045296	guanyl-nucleotide exchange factor activity;protein binding;cytosol;small GTPase mediated signal transduction;biological_process;endomembrane system;membrane;positive regulation of GTPase activity;cadherin binding
17258	TCF15	0.0027794	0.0099111	0.813007	233	2	3.4172	2.55605	GO:0000785;GO:0000977;GO:0000981;GO:0001228;GO:0001756;GO:0003016;GO:0003700;GO:0005634;GO:0006357;GO:0007498;GO:0019827;GO:0032502;GO:0036342;GO:0042755;GO:0043425;GO:0043583;GO:0043588;GO:0045198;GO:0045944;GO:0046983;GO:0048339;GO:0048644;GO:0048705;GO:0050884;GO:0060231;GO:0070888;GO:0090575;GO:1902037;GO:1903053;GO:2000738	chromatin;RNA polymerase II transcription regulatory region sequence-specific DNA binding;DNA-binding transcription factor activity, RNA polymerase II-specific;DNA-binding transcription activator activity, RNA polymerase II-specific;somitogenesis;respiratory system process;DNA-binding transcription factor activity;nucleus;regulation of transcription by RNA polymerase II;mesoderm development;stem …
15584	NOC3L	0.0027966	0.0099701	0.814356	234	2	1.8952	2.55337	GO:0003682;GO:0003723;GO:0005654;GO:0005730;GO:0005739;GO:0006270;GO:0016607;GO:0045444	chromatin binding;RNA binding;nucleoplasm;nucleolus;mitochondrion;DNA replication initiation;nuclear speck;fat cell differentiation
1344	FBLN7	0.0028488	0.010171	0.82524	235	1	-4.8137	2.54534	GO:0005509;GO:0005615;GO:0005925;GO:0007155;GO:0008201;GO:0031012;GO:0043395;GO:0110151	calcium ion binding;extracellular space;focal adhesion;cell adhesion;heparin binding;extracellular matrix;heparan sulfate proteoglycan binding;positive regulation of biomineralization
18704	LRRC19	0.0028586	0.010209	0.82524	236	3	4.5667	2.54385	GO:0001817;GO:0002224;GO:0005886;GO:0016021;GO:0032637;GO:0038008;GO:0038023;GO:0048874;GO:0050727;GO:1901224	regulation of cytokine production;toll-like receptor signaling pathway;plasma membrane;integral component of membrane;interleukin-8 production;TRAF-mediated signal transduction;signaling receptor activity;host-mediated regulation of intestinal microbiota composition;regulation of inflammatory response;positive regulation of NIK/NF-kappaB signaling
15776	OTOA	0.0028709	0.01026	0.82524	237	3	3.9963	2.54198	GO:0005576;GO:0005886;GO:0007160;GO:0007605;GO:0009986;GO:0016324;GO:0019226;GO:0031225	extracellular region;plasma membrane;cell-matrix adhesion;sensory perception of sound;cell surface;apical plasma membrane;transmission of nerve impulse;anchored component of membrane
16789	CHRM4	0.0028841	0.010302	0.82524	238	3	4.1097	2.53999	GO:0004993;GO:0005886;GO:0005887;GO:0007165;GO:0007166;GO:0007187;GO:0007197;GO:0007213;GO:0007268;GO:0016907;GO:0030425;GO:0030594;GO:0040012;GO:0045202;GO:0045211;GO:0098664	G protein-coupled serotonin receptor activity;plasma membrane;integral component of plasma membrane;signal transduction;cell surface receptor signaling pathway;G protein-coupled receptor signaling pathway, coupled to cyclic nucleotide second messenger;adenylate cyclase-inhibiting G protein-coupled acetylcholine receptor signaling pathway;G protein-coupled acetylcholine receptor signaling pathway;…
6339	KCNH4	0.002901	0.010352	0.82524	239	1	-3.1202	2.53745	GO:0005249;GO:0005886;GO:0005887;GO:0006813;GO:0008076;GO:0034765;GO:0042391;GO:0071805	voltage-gated potassium channel activity;plasma membrane;integral component of plasma membrane;potassium ion transport;voltage-gated potassium channel complex;regulation of ion transmembrane transport;regulation of membrane potential;potassium ion transmembrane transport
18197	CCL13	0.0029422	0.010494	0.82524	240	3	4.1377	2.53133	GO:0002548;GO:0005102;GO:0005515;GO:0005576;GO:0005615;GO:0006874;GO:0006935;GO:0006954;GO:0007010;GO:0007165;GO:0007186;GO:0007267;GO:0008009;GO:0008360;GO:0030593;GO:0031640;GO:0043547;GO:0048020;GO:0048245;GO:0048247;GO:0061844;GO:0070098;GO:0070374;GO:0071346;GO:0071347;GO:0071356	monocyte chemotaxis;signaling receptor binding;protein binding;extracellular region;extracellular space;cellular calcium ion homeostasis;chemotaxis;inflammatory response;cytoskeleton organization;signal transduction;G protein-coupled receptor signaling pathway;cell-cell signaling;chemokine activity;regulation of cell shape;neutrophil chemotaxis;killing of cells of other organism;positive regulati…
6330	OR10A3	0.0029533	0.010535	0.82524	241	2	1.7248	2.52969	GO:0004930;GO:0004984;GO:0005886;GO:0007186;GO:0007608;GO:0016021;GO:0050911	G protein-coupled receptor activity;olfactory receptor activity;plasma membrane;G protein-coupled receptor signaling pathway;sensory perception of smell;integral component of membrane;detection of chemical stimulus involved in sensory perception of smell
10234	ARHGEF9	0.0029654	0.010582	0.82524	242	3	4.1458	2.52792	GO:0005085;GO:0005515;GO:0005829;GO:0014069;GO:0050790;GO:0051056	guanyl-nucleotide exchange factor activity;protein binding;cytosol;postsynaptic density;regulation of catalytic activity;regulation of small GTPase mediated signal transduction
16952	ZDHHC15	0.0029728	0.010604	0.82524	243	2	3.4855	2.52683	GO:0000139;GO:0005515;GO:0005783;GO:0005794;GO:0006612;GO:0008270;GO:0014069;GO:0016188;GO:0016409;GO:0018230;GO:0018345;GO:0019705;GO:0019706;GO:0030173;GO:0061001;GO:0062237;GO:0072657;GO:0098794;GO:0140439;GO:0140450;GO:1900006	Golgi membrane;protein binding;endoplasmic reticulum;Golgi apparatus;protein targeting to membrane;zinc ion binding;postsynaptic density;synaptic vesicle maturation;palmitoyltransferase activity;peptidyl-L-cysteine S-palmitoylation;protein palmitoylation;protein-cysteine S-myristoyltransferase activity;protein-cysteine S-palmitoyltransferase activity;integral component of Golgi membrane;regulatio…
1654	SORT1	0.0030055	0.010717	0.82524	244	2	-1.3127	2.52208	GO:0001503;GO:0005515;GO:0005764;GO:0005765;GO:0005769;GO:0005789;GO:0005794;GO:0005829;GO:0005886;GO:0005905;GO:0006622;GO:0006892;GO:0006895;GO:0006897;GO:0007186;GO:0007218;GO:0008333;GO:0008625;GO:0009986;GO:0010008;GO:0010465;GO:0010468;GO:0014902;GO:0016021;GO:0016050;GO:0019899;GO:0030136;GO:0030140;GO:0030379;GO:0030425;GO:0031410;GO:0031965;GO:0032509;GO:0032580;GO:0032868;GO:0038180;GO:…	ossification;protein binding;lysosome;lysosomal membrane;early endosome;endoplasmic reticulum membrane;Golgi apparatus;cytosol;plasma membrane;clathrin-coated pit;protein targeting to lysosome;post-Golgi vesicle-mediated transport;Golgi to endosome transport;endocytosis;G protein-coupled receptor signaling pathway;neuropeptide signaling pathway;endosome to lysosome transport;extrinsic apoptotic s…
17469	KCNJ13	0.0030171	0.010758	0.82524	245	3	4.5676	2.52041	GO:0005242;GO:0005886;GO:0006813;GO:0016021;GO:0034765;GO:1990573	inward rectifier potassium channel activity;plasma membrane;potassium ion transport;integral component of membrane;regulation of ion transmembrane transport;potassium ion import across plasma membrane
18946	OR2B3	0.0030233	0.010778	0.82524	246	4	4.5382	2.51952	GO:0004930;GO:0004984;GO:0005886;GO:0007186;GO:0016021;GO:0050911	G protein-coupled receptor activity;olfactory receptor activity;plasma membrane;G protein-coupled receptor signaling pathway;integral component of membrane;detection of chemical stimulus involved in sensory perception of smell
12796	ZNF648	0.0030341	0.01082	0.82524	247	2	1.894	2.51797	GO:0000978;GO:0000981;GO:0005515;GO:0005634;GO:0006355;GO:0006357;GO:0046872	RNA polymerase II cis-regulatory region sequence-specific DNA binding;DNA-binding transcription factor activity, RNA polymerase II-specific;protein binding;nucleus;regulation of transcription, DNA-templated;regulation of transcription by RNA polymerase II;metal ion binding
13595	PPP1R42	0.0030375	0.010834	0.82524	248	3	3.9813	2.51748	GO:0002177;GO:0003779;GO:0005737;GO:0005813;GO:0005815;GO:0010921;GO:0015630;GO:0015631;GO:0070840	manchette;actin binding;cytoplasm;centrosome;microtubule organizing center;regulation of phosphatase activity;microtubule cytoskeleton;tubulin binding;dynein complex binding
10879	PRSS45	0.0030394	0.010841	0.82524	249	3	3.9615	2.51721	GO:0004252;GO:0005615;GO:0006508	serine-type endopeptidase activity;extracellular space;proteolysis
19024	PCDH12	0.0030484	0.010875	0.82524	250	4	2.7329	2.51593	GO:0005509;GO:0005886;GO:0005887;GO:0005911;GO:0005977;GO:0007155;GO:0007156;GO:0008038;GO:0016339;GO:0060711;GO:0070062	calcium ion binding;plasma membrane;integral component of plasma membrane;cell-cell junction;glycogen metabolic process;cell adhesion;homophilic cell adhesion via plasma membrane adhesion molecules;neuron recognition;calcium-dependent cell-cell adhesion via plasma membrane cell adhesion molecules;labyrinthine layer development;extracellular exosome
1778	SLC38A10	0.0030512	0.010885	0.82524	251	3	4.1124	2.51553	GO:0003333;GO:0005794;GO:0006814;GO:0015171;GO:0016021;GO:0060348	amino acid transmembrane transport;Golgi apparatus;sodium ion transport;amino acid transmembrane transporter activity;integral component of membrane;bone development
17003	ST3GAL4	0.0030577	0.010906	0.82524	252	3	4.5069	2.51461	GO:0000139;GO:0003836;GO:0004513;GO:0005576;GO:0006486;GO:0008118;GO:0008373;GO:0009101;GO:0009247;GO:0009312;GO:0016020;GO:0016021;GO:0016266;GO:0018146;GO:0019082;GO:0030194;GO:0030259;GO:0032580;GO:0047288;GO:0050890;GO:0097503;GO:1903238;GO:1990743	Golgi membrane;beta-galactoside (CMP) alpha-2,3-sialyltransferase activity;neolactotetraosylceramide alpha-2,3-sialyltransferase activity;extracellular region;protein glycosylation;N-acetyllactosaminide alpha-2,3-sialyltransferase activity;sialyltransferase activity;glycoprotein biosynthetic process;glycolipid biosynthetic process;oligosaccharide biosynthetic process;membrane;integral component o…
17541	FAM47E	0.0030856	0.011002	0.82524	253	3	4.4722	2.51066	GO:0000785;GO:0005515;GO:0005634;GO:0005737;GO:0008047;GO:0031062;GO:0034401;GO:0050790;GO:0071168	chromatin;protein binding;nucleus;cytoplasm;enzyme activator activity;positive regulation of histone methylation;chromatin organization involved in regulation of transcription;regulation of catalytic activity;protein localization to chromatin
18680	PSG1	0.0031096	0.011088	0.82524	254	3	4.6496	2.5073	GO:0005515;GO:0005576;GO:0007565	protein binding;extracellular region;female pregnancy
12480	NEK7	0.0031099	0.011088	0.82524	255	2	0.089975	2.50725	GO:0000922;GO:0004674;GO:0005515;GO:0005524;GO:0005654;GO:0005737;GO:0005815;GO:0005874;GO:0006468;GO:0007346;GO:0032212;GO:0046872;GO:0051225;GO:0051973;GO:0106310;GO:0106311;GO:1904355	spindle pole;protein serine/threonine kinase activity;protein binding;ATP binding;nucleoplasm;cytoplasm;microtubule organizing center;microtubule;protein phosphorylation;regulation of mitotic cell cycle;positive regulation of telomere maintenance via telomerase;metal ion binding;spindle assembly;positive regulation of telomerase activity;protein serine kinase activity;protein threonine kinase act…
18007	KCNQ4	0.003126	0.011147	0.82524	256	3	4.3464	2.50501	GO:0005249;GO:0005251;GO:0005267;GO:0005515;GO:0005516;GO:0005886;GO:0006813;GO:0007605;GO:0008076;GO:0009925;GO:0016021;GO:0034765;GO:0042472;GO:0071805	voltage-gated potassium channel activity;delayed rectifier potassium channel activity;potassium channel activity;protein binding;calmodulin binding;plasma membrane;potassium ion transport;sensory perception of sound;voltage-gated potassium channel complex;basal plasma membrane;integral component of membrane;regulation of ion transmembrane transport;inner ear morphogenesis;potassium ion transmembr…
18849	STT3B	0.0031273	0.011149	0.82524	257	3	4.5905	2.50483	GO:0004579;GO:0005515;GO:0005783;GO:0006487;GO:0006516;GO:0006986;GO:0008250;GO:0016020;GO:0016021;GO:0018279;GO:0030433;GO:0032991;GO:0034998;GO:0043686;GO:0043687;GO:0046872	dolichyl-diphosphooligosaccharide-protein glycotransferase activity;protein binding;endoplasmic reticulum;protein N-linked glycosylation;glycoprotein catabolic process;response to unfolded protein;oligosaccharyltransferase complex;membrane;integral component of membrane;protein N-linked glycosylation via asparagine;ubiquitin-dependent ERAD pathway;protein-containing complex;oligosaccharyltransfer…
19023	C16orf96	0.0031299	0.011156	0.82524	258	4	2.9361	2.50447		NA
16243	TBX20	0.0031565	0.011249	0.82524	259	3	4.2373	2.50079	GO:0000122;GO:0000785;GO:0000977;GO:0000978;GO:0000981;GO:0001228;GO:0001569;GO:0001570;GO:0001706;GO:0001708;GO:0001764;GO:0001947;GO:0003143;GO:0003148;GO:0003171;GO:0003175;GO:0003180;GO:0003193;GO:0003203;GO:0003207;GO:0003215;GO:0003272;GO:0003279;GO:0003344;GO:0005634;GO:0005737;GO:0006357;GO:0006936;GO:0008015;GO:0008283;GO:0009953;GO:0010718;GO:0010991;GO:0014031;GO:0021524;GO:0030513;GO:…	negative regulation of transcription by RNA polymerase II;chromatin;RNA polymerase II transcription regulatory region sequence-specific DNA binding;RNA polymerase II cis-regulatory region sequence-specific DNA binding;DNA-binding transcription factor activity, RNA polymerase II-specific;DNA-binding transcription activator activity, RNA polymerase II-specific;branching involved in blood vessel mor…
11324	ADSS	0.0031621	0.011267	0.82524	260	1	-0.89784	2.50002	GO:0000287;GO:0002376;GO:0004019;GO:0005515;GO:0005525;GO:0005737;GO:0005739;GO:0005829;GO:0006167;GO:0006531;GO:0014074;GO:0042301;GO:0044208;GO:0046040;GO:0060359;GO:0070062;GO:0071257	magnesium ion binding;immune system process;adenylosuccinate synthase activity;protein binding;GTP binding;cytoplasm;mitochondrion;cytosol;AMP biosynthetic process;aspartate metabolic process;response to purine-containing compound;phosphate ion binding;'de novo' AMP biosynthetic process;IMP metabolic process;response to ammonium ion;extracellular exosome;cellular response to electrical stimulus
19022	GAD2	0.0031675	0.011294	0.82524	261	4	2.8693	2.49928	GO:0000139;GO:0004351;GO:0005515;GO:0005829;GO:0005886;GO:0006540;GO:0007268;GO:0016595;GO:0030170;GO:0030424;GO:0030672;GO:0031225;GO:0042136;GO:0042493;GO:0042734;GO:0044877;GO:0048471;GO:0060077;GO:0061202	Golgi membrane;glutamate decarboxylase activity;protein binding;cytosol;plasma membrane;glutamate decarboxylation to succinate;chemical synaptic transmission;glutamate binding;pyridoxal phosphate binding;axon;synaptic vesicle membrane;anchored component of membrane;neurotransmitter biosynthetic process;response to drug;presynaptic membrane;protein-containing complex binding;perinuclear region of …
11929	SLC18A3	0.0031725	0.011312	0.82524	262	2	1.2812	2.4986	GO:0005277;GO:0005515;GO:0005886;GO:0006836;GO:0007268;GO:0015695;GO:0016021;GO:0022857;GO:0030121;GO:0030122;GO:0030669;GO:0043195;GO:0055085;GO:0060201;GO:1901374	acetylcholine transmembrane transporter activity;protein binding;plasma membrane;neurotransmitter transport;chemical synaptic transmission;organic cation transport;integral component of membrane;transmembrane transporter activity;AP-1 adaptor complex;AP-2 adaptor complex;clathrin-coated endocytic vesicle membrane;terminal bouton;transmembrane transport;clathrin-sculpted acetylcholine transport ve…
15365	COMMD3-BMI1	0.0032143	0.01147	0.831216	263	2	2.7255	2.49291		NA
19021	ZNF681	0.0032231	0.0115	0.831216	264	4	3.1152	2.49173	GO:0000978;GO:0000981;GO:0005634;GO:0006357;GO:0046872	RNA polymerase II cis-regulatory region sequence-specific DNA binding;DNA-binding transcription factor activity, RNA polymerase II-specific;nucleus;regulation of transcription by RNA polymerase II;metal ion binding
19020	MAPK11	0.0032309	0.011525	0.831216	265	4	3.135	2.49068	GO:0001649;GO:0004674;GO:0004707;GO:0005515;GO:0005524;GO:0005634;GO:0005654;GO:0005737;GO:0005829;GO:0006468;GO:0010628;GO:0032735;GO:0035556;GO:0045648;GO:0051149;GO:0051403;GO:0060044;GO:0060348;GO:0071347;GO:0090398;GO:0098586;GO:0106310;GO:0106311	osteoblast differentiation;protein serine/threonine kinase activity;MAP kinase activity;protein binding;ATP binding;nucleus;nucleoplasm;cytoplasm;cytosol;protein phosphorylation;positive regulation of gene expression;positive regulation of interleukin-12 production;intracellular signal transduction;positive regulation of erythrocyte differentiation;positive regulation of muscle cell differentiati…
17434	TMEM99	0.0032463	0.011576	0.831776	266	2	3.0692	2.48861	GO:0016021	integral component of membrane
19019	TRIM6-TRIM34	0.0033153	0.011827	0.834619	267	4	3.3418	2.47948		NA
19018	TM2D2	0.0033436	0.01192	0.834619	268	4	3.502	2.47579	GO:0005515;GO:0016021	protein binding;integral component of membrane
16706	MAB21L3	0.0033569	0.011968	0.834619	269	2	2.8418	2.47406	GO:0005515	protein binding
4169	CDCP1	0.0033709	0.012024	0.834619	270	1	-2.0777	2.47225	GO:0005515;GO:0005576;GO:0005886;GO:0016021	protein binding;extracellular region;plasma membrane;integral component of membrane
19017	ACTN2	0.003378	0.012049	0.834619	271	4	3.3603	2.47134	GO:0005178;GO:0005509;GO:0005515;GO:0005546;GO:0005576;GO:0005829;GO:0005856;GO:0005884;GO:0005886;GO:0005925;GO:0006936;GO:0007155;GO:0008092;GO:0008307;GO:0019904;GO:0030018;GO:0030035;GO:0030175;GO:0030274;GO:0030374;GO:0030864;GO:0031093;GO:0031143;GO:0031432;GO:0042391;GO:0042802;GO:0042981;GO:0043197;GO:0043267;GO:0043268;GO:0044325;GO:0045214;GO:0045893;GO:0048041;GO:0051015;GO:0051373;GO:…	integrin binding;calcium ion binding;protein binding;phosphatidylinositol-4,5-bisphosphate binding;extracellular region;cytosol;cytoskeleton;actin filament;plasma membrane;focal adhesion;muscle contraction;cell adhesion;cytoskeletal protein binding;structural constituent of muscle;protein domain specific binding;Z disc;microspike assembly;filopodium;LIM domain binding;nuclear receptor coactivator…
19016	ZNF260	0.0033809	0.012059	0.834619	272	4	3.0316	2.47097	GO:0000978;GO:0000981;GO:0005515;GO:0005634;GO:0005654;GO:0005829;GO:0006357;GO:0046872	RNA polymerase II cis-regulatory region sequence-specific DNA binding;DNA-binding transcription factor activity, RNA polymerase II-specific;protein binding;nucleus;nucleoplasm;cytosol;regulation of transcription by RNA polymerase II;metal ion binding
18930	FBXO8	0.0034236	0.0122	0.834619	273	4	4.4242	2.46552	GO:0000151;GO:0005085;GO:0006511;GO:0032012;GO:0050790	ubiquitin ligase complex;guanyl-nucleotide exchange factor activity;ubiquitin-dependent protein catabolic process;regulation of ARF protein signal transduction;regulation of catalytic activity
9831	ITLN2	0.0034364	0.012243	0.834619	274	2	2.3335	2.4639	GO:0005615;GO:0046872;GO:0070492	extracellular space;metal ion binding;oligosaccharide binding
6713	LDHAL6B	0.003464	0.01234	0.834619	275	3	4.3017	2.46042	GO:0004459;GO:0005515;GO:0005634;GO:0005759;GO:0005975;GO:0006090	L-lactate dehydrogenase activity;protein binding;nucleus;mitochondrial matrix;carbohydrate metabolic process;pyruvate metabolic process
18456	POF1B	0.0034753	0.012385	0.834619	276	3	3.42	2.45901	GO:0003382;GO:0005884;GO:0005912;GO:0005923;GO:0007015;GO:0030036;GO:0030057;GO:0051015;GO:0070830	epithelial cell morphogenesis;actin filament;adherens junction;bicellular tight junction;actin filament organization;actin cytoskeleton organization;desmosome;actin filament binding;bicellular tight junction assembly
18156	SLC30A4	0.0035116	0.012514	0.834619	277	3	4.1153	2.45449	GO:0005385;GO:0005515;GO:0005737;GO:0005765;GO:0005770;GO:0005886;GO:0009636;GO:0010043;GO:0016021;GO:0031902;GO:0055069;GO:0061088;GO:0071577	zinc ion transmembrane transporter activity;protein binding;cytoplasm;lysosomal membrane;late endosome;plasma membrane;response to toxic substance;response to zinc ion;integral component of membrane;late endosome membrane;zinc ion homeostasis;regulation of sequestering of zinc ion;zinc ion transmembrane transport
19015	TSPY4	0.003521	0.01254	0.834619	278	4	3.4812	2.45333	GO:0000785;GO:0003682;GO:0005634;GO:0006334;GO:0007283;GO:0007506;GO:0030154;GO:0042393	chromatin;chromatin binding;nucleus;nucleosome assembly;spermatogenesis;gonadal mesoderm development;cell differentiation;histone binding
17484	BCAS4	0.0035555	0.012639	0.834619	279	3	4.3015	2.4491	GO:0031083	BLOC-1 complex
16554	ZFPL1	0.0035611	0.012654	0.834619	280	3	4.2224	2.44842	GO:0003677;GO:0005515;GO:0005634;GO:0005794;GO:0006355;GO:0008270;GO:0016021;GO:0016192	DNA binding;protein binding;nucleus;Golgi apparatus;regulation of transcription, DNA-templated;zinc ion binding;integral component of membrane;vesicle-mediated transport
2626	TMEM63B	0.0035685	0.012676	0.834619	281	3	4.4555	2.44751	GO:0005227;GO:0005886;GO:0008381;GO:0015629;GO:0016021;GO:0098655;GO:1990760	calcium activated cation channel activity;plasma membrane;mechanosensitive ion channel activity;actin cytoskeleton;integral component of membrane;cation transmembrane transport;osmolarity-sensing cation channel activity
5500	CASP9	0.0035748	0.012695	0.834619	282	3	4.2132	2.44675	GO:0001822;GO:0002931;GO:0004197;GO:0005515;GO:0005634;GO:0005737;GO:0005739;GO:0005829;GO:0006508;GO:0006915;GO:0006919;GO:0006974;GO:0007568;GO:0008047;GO:0008233;GO:0008630;GO:0008635;GO:0017124;GO:0019901;GO:0030220;GO:0032025;GO:0032355;GO:0032496;GO:0032991;GO:0034349;GO:0034644;GO:0042770;GO:0043065;GO:0043293;GO:0043525;GO:0046677;GO:0071549;GO:0071887;GO:0097153;GO:0097194;GO:0097199;GO:…	kidney development;response to ischemia;cysteine-type endopeptidase activity;protein binding;nucleus;cytoplasm;mitochondrion;cytosol;proteolysis;apoptotic process;activation of cysteine-type endopeptidase activity involved in apoptotic process;cellular response to DNA damage stimulus;aging;enzyme activator activity;peptidase activity;intrinsic apoptotic signaling pathway in response to DNA damage…
17441	LRRC14	0.0036318	0.012905	0.834619	283	2	2.2473	2.43988	GO:0005515;GO:0005737;GO:0019900;GO:0032088;GO:0034122	protein binding;cytoplasm;kinase binding;negative regulation of NF-kappaB transcription factor activity;negative regulation of toll-like receptor signaling pathway
19014	TAS2R20	0.0036747	0.013032	0.834619	284	4	3.167	2.43478	GO:0001580;GO:0004930;GO:0005886;GO:0007186;GO:0016021;GO:0033038	detection of chemical stimulus involved in sensory perception of bitter taste;G protein-coupled receptor activity;plasma membrane;G protein-coupled receptor signaling pathway;integral component of membrane;bitter taste receptor activity
17273	DPM1	0.0036766	0.013039	0.834619	285	3	4.3844	2.43455	GO:0004169;GO:0004582;GO:0005515;GO:0005537;GO:0005634;GO:0005783;GO:0005789;GO:0006506;GO:0016020;GO:0019348;GO:0019673;GO:0033185;GO:0035268;GO:0035269;GO:0043178	dolichyl-phosphate-mannose-protein mannosyltransferase activity;dolichyl-phosphate beta-D-mannosyltransferase activity;protein binding;mannose binding;nucleus;endoplasmic reticulum;endoplasmic reticulum membrane;GPI anchor biosynthetic process;membrane;dolichol metabolic process;GDP-mannose metabolic process;dolichol-phosphate-mannose synthase complex;protein mannosylation;protein O-linked mannos…
13880	MAGOHB	0.003684	0.013062	0.834619	286	1	1.2535	2.43368	GO:0000184;GO:0000398;GO:0003723;GO:0005515;GO:0005634;GO:0005654;GO:0008380;GO:0035145;GO:0043025;GO:0051028;GO:0071005;GO:0071006;GO:0071013	nuclear-transcribed mRNA catabolic process, nonsense-mediated decay;mRNA splicing, via spliceosome;RNA binding;protein binding;nucleus;nucleoplasm;RNA splicing;exon-exon junction complex;neuronal cell body;mRNA transport;U2-type precatalytic spliceosome;U2-type catalytic step 1 spliceosome;catalytic step 2 spliceosome
19012	C15orf27	0.0036888	0.013081	0.834619	287	4	3.2544	2.43311		NA
15758	TRPC1	0.0037034	0.01313	0.834619	288	3	4.2937	2.4314	GO:0005102;GO:0005261;GO:0005262;GO:0005515;GO:0005886;GO:0005887;GO:0006816;GO:0006828;GO:0015279;GO:0034703;GO:0042438;GO:0043235;GO:0051117;GO:0051281;GO:0051480;GO:0051592;GO:0070588;GO:0070679;GO:1903779	signaling receptor binding;cation channel activity;calcium channel activity;protein binding;plasma membrane;integral component of plasma membrane;calcium ion transport;manganese ion transport;store-operated calcium channel activity;cation channel complex;melanin biosynthetic process;receptor complex;ATPase binding;positive regulation of release of sequestered calcium ion into cytosol;regulation o…
12170	PCK2	0.0037362	0.013245	0.834619	289	2	0.36521	2.42757	GO:0004611;GO:0004613;GO:0005515;GO:0005525;GO:0005739;GO:0005759;GO:0005829;GO:0006094;GO:0006107;GO:0006116;GO:0019543;GO:0030145;GO:0032024;GO:0032496;GO:0032869;GO:0033993;GO:0042594;GO:0046327;GO:0070365;GO:0071333;GO:0071356;GO:0071549	phosphoenolpyruvate carboxykinase activity;phosphoenolpyruvate carboxykinase (GTP) activity;protein binding;GTP binding;mitochondrion;mitochondrial matrix;cytosol;gluconeogenesis;oxaloacetate metabolic process;NADH oxidation;propionate catabolic process;manganese ion binding;positive regulation of insulin secretion;response to lipopolysaccharide;cellular response to insulin stimulus;response to l…
17495	KIFC3	0.0037588	0.01332	0.834619	290	3	4.1375	2.42495	GO:0003777;GO:0005515;GO:0005524;GO:0005794;GO:0005813;GO:0005871;GO:0005874;GO:0005915;GO:0007018;GO:0007030;GO:0007601;GO:0008017;GO:0008569;GO:0030659;GO:0045218;GO:0070062;GO:0090136	microtubule motor activity;protein binding;ATP binding;Golgi apparatus;centrosome;kinesin complex;microtubule;zonula adherens;microtubule-based movement;Golgi organization;visual perception;microtubule binding;minus-end-directed microtubule motor activity;cytoplasmic vesicle membrane;zonula adherens maintenance;extracellular exosome;epithelial cell-cell adhesion
256	LTB4R2	0.0037774	0.013388	0.834619	291	3	4.3178	2.42281	GO:0001632;GO:0004974;GO:0005654;GO:0005886;GO:0005887;GO:0006935;GO:0006954;GO:0007194;GO:0007218;GO:0008528;GO:0016020;GO:0051546;GO:0061737	leukotriene B4 receptor activity;leukotriene receptor activity;nucleoplasm;plasma membrane;integral component of plasma membrane;chemotaxis;inflammatory response;negative regulation of adenylate cyclase activity;neuropeptide signaling pathway;G protein-coupled peptide receptor activity;membrane;keratinocyte migration;leukotriene signaling pathway
13218	AKT2	0.0037884	0.013422	0.834619	292	3	2.7035	2.42154	GO:0001934;GO:0004674;GO:0005515;GO:0005524;GO:0005634;GO:0005654;GO:0005769;GO:0005829;GO:0005886;GO:0005938;GO:0005978;GO:0006006;GO:0006417;GO:0006464;GO:0007165;GO:0008284;GO:0008286;GO:0008643;GO:0010748;GO:0010907;GO:0010918;GO:0018105;GO:0030334;GO:0030335;GO:0031340;GO:0032000;GO:0032287;GO:0032587;GO:0032869;GO:0032991;GO:0035556;GO:0043066;GO:0043231;GO:0045444;GO:0045725;GO:0046326;GO:…	positive regulation of protein phosphorylation;protein serine/threonine kinase activity;protein binding;ATP binding;nucleus;nucleoplasm;early endosome;cytosol;plasma membrane;cell cortex;glycogen biosynthetic process;glucose metabolic process;regulation of translation;cellular protein modification process;signal transduction;positive regulation of cell population proliferation;insulin receptor si…
16086	BID	0.0038016	0.013469	0.834619	293	2	3.8645	2.42003	GO:0001836;GO:0002931;GO:0005123;GO:0005515;GO:0005739;GO:0005741;GO:0005829;GO:0006626;GO:0006919;GO:0007420;GO:0008625;GO:0008637;GO:0010918;GO:0016020;GO:0031334;GO:0031625;GO:0032355;GO:0032592;GO:0034263;GO:0034349;GO:0042127;GO:0042770;GO:0042775;GO:0043065;GO:0051402;GO:0065003;GO:0090150;GO:0090200;GO:0097284;GO:0097345;GO:0097435;GO:1902230;GO:2000045;GO:2000271;GO:2001238;GO:2001244	release of cytochrome c from mitochondria;response to ischemia;death receptor binding;protein binding;mitochondrion;mitochondrial outer membrane;cytosol;protein targeting to mitochondrion;activation of cysteine-type endopeptidase activity involved in apoptotic process;brain development;extrinsic apoptotic signaling pathway via death domain receptors;apoptotic mitochondrial changes;positive regula…
5149	ME3	0.0038104	0.013501	0.834619	294	3	4.0693	2.41903	GO:0004470;GO:0004471;GO:0004473;GO:0005739;GO:0005759;GO:0006090;GO:0006108;GO:0008948;GO:0009060;GO:0046872;GO:0051287;GO:0070401;GO:0072592	malic enzyme activity;malate dehydrogenase (decarboxylating) (NAD+) activity;malate dehydrogenase (decarboxylating) (NADP+) activity;mitochondrion;mitochondrial matrix;pyruvate metabolic process;malate metabolic process;oxaloacetate decarboxylase activity;aerobic respiration;metal ion binding;NAD binding;NADP+ binding;oxygen metabolic process
11787	SKAP1	0.0038306	0.013571	0.834619	295	3	4.1278	2.41673	GO:0001772;GO:0001954;GO:0002250;GO:0002821;GO:0005515;GO:0005654;GO:0005737;GO:0005829;GO:0005886;GO:0005911;GO:0017124;GO:0019901;GO:0019903;GO:0033625;GO:0033634;GO:0034116;GO:0042101;GO:0042169;GO:0044853;GO:0044877;GO:0045893;GO:0045944;GO:0050852;GO:0072659;GO:1903039	immunological synapse;positive regulation of cell-matrix adhesion;adaptive immune response;positive regulation of adaptive immune response;protein binding;nucleoplasm;cytoplasm;cytosol;plasma membrane;cell-cell junction;SH3 domain binding;protein kinase binding;protein phosphatase binding;positive regulation of integrin activation;positive regulation of cell-cell adhesion mediated by integrin;pos…
19011	APOL1	0.003873	0.013714	0.834619	296	4	4.4573	2.41195	GO:0005254;GO:0005515;GO:0005576;GO:0005615;GO:0005788;GO:0006869;GO:0008203;GO:0008289;GO:0031224;GO:0034361;GO:0034364;GO:0042157;GO:0045087;GO:0051838;GO:0072562;GO:1902476	chloride channel activity;protein binding;extracellular region;extracellular space;endoplasmic reticulum lumen;lipid transport;cholesterol metabolic process;lipid binding;intrinsic component of membrane;very-low-density lipoprotein particle;high-density lipoprotein particle;lipoprotein metabolic process;innate immune response;cytolysis by host of symbiont cells;blood microparticle;chloride transm…
19010	SOX1	0.0038918	0.013776	0.834619	297	4	3.3959	2.40985	GO:0000122;GO:0000785;GO:0000978;GO:0000981;GO:0001228;GO:0002089;GO:0003677;GO:0003700;GO:0005515;GO:0005634;GO:0006325;GO:0006355;GO:0009653;GO:0021521;GO:0021884;GO:0030154;GO:0045944;GO:0048713;GO:1904936;GO:1990830	negative regulation of transcription by RNA polymerase II;chromatin;RNA polymerase II cis-regulatory region sequence-specific DNA binding;DNA-binding transcription factor activity, RNA polymerase II-specific;DNA-binding transcription activator activity, RNA polymerase II-specific;lens morphogenesis in camera-type eye;DNA binding;DNA-binding transcription factor activity;protein binding;nucleus;ch…
12678	CAMK1D	0.0038927	0.013782	0.834619	298	2	0.48299	2.40975	GO:0004683;GO:0005516;GO:0005524;GO:0005622;GO:0005634;GO:0005737;GO:0006954;GO:0007399;GO:0010976;GO:0018105;GO:0032793;GO:0043065;GO:0043066;GO:0050766;GO:0050773;GO:0060267;GO:0071622;GO:0090023;GO:0106310;GO:0106311	calmodulin-dependent protein kinase activity;calmodulin binding;ATP binding;intracellular anatomical structure;nucleus;cytoplasm;inflammatory response;nervous system development;positive regulation of neuron projection development;peptidyl-serine phosphorylation;positive regulation of CREB transcription factor activity;positive regulation of apoptotic process;negative regulation of apoptotic proc…
15177	VCX	0.0038931	0.013783	0.834619	299	3	3.9133	2.4097	GO:0003682;GO:0005634;GO:0005730;GO:0006325;GO:0007283;GO:0007420;GO:0042255	chromatin binding;nucleus;nucleolus;chromatin organization;spermatogenesis;brain development;ribosome assembly
19009	GYLTL1B	0.0039171	0.013868	0.834619	300	4	2.8629	2.40704		NA
19008	ZSCAN23	0.0039327	0.013929	0.834619	301	4	2.5396	2.40531	GO:0000978;GO:0000981;GO:0005515;GO:0005634;GO:0006357;GO:0046872;GO:1990837	RNA polymerase II cis-regulatory region sequence-specific DNA binding;DNA-binding transcription factor activity, RNA polymerase II-specific;protein binding;nucleus;regulation of transcription by RNA polymerase II;metal ion binding;sequence-specific double-stranded DNA binding
15684	FAM71E1	0.0039429	0.013956	0.834619	302	3	4.0002	2.40418		NA
11879	TMEM165	0.0039449	0.013967	0.834619	303	3	2.8034	2.40396	GO:0005384;GO:0005765;GO:0005794;GO:0006487;GO:0006874;GO:0010008;GO:0015085;GO:0016021;GO:0031901;GO:0031902;GO:0032468;GO:0032472;GO:0032588;GO:0035751;GO:0043231;GO:0046873;GO:0070588;GO:0071421	manganese ion transmembrane transporter activity;lysosomal membrane;Golgi apparatus;protein N-linked glycosylation;cellular calcium ion homeostasis;endosome membrane;calcium ion transmembrane transporter activity;integral component of membrane;early endosome membrane;late endosome membrane;Golgi calcium ion homeostasis;Golgi calcium ion transport;trans-Golgi network membrane;regulation of lysosom…
19007	CD36	0.0039516	0.013986	0.834619	304	4	2.9832	2.40323	GO:0000122;GO:0001540;GO:0001954;GO:0002532;GO:0005041;GO:0005044;GO:0005324;GO:0005515;GO:0005615;GO:0005737;GO:0005794;GO:0005886;GO:0005887;GO:0005901;GO:0006629;GO:0006631;GO:0006898;GO:0006910;GO:0006911;GO:0007155;GO:0007166;GO:0007204;GO:0007263;GO:0007596;GO:0008035;GO:0008289;GO:0009897;GO:0009986;GO:0010628;GO:0010629;GO:0010744;GO:0010886;GO:0010942;GO:0015636;GO:0015909;GO:0015911;GO:…	negative regulation of transcription by RNA polymerase II;amyloid-beta binding;positive regulation of cell-matrix adhesion;production of molecular mediator involved in inflammatory response;low-density lipoprotein particle receptor activity;scavenger receptor activity;long-chain fatty acid transporter activity;protein binding;extracellular space;cytoplasm;Golgi apparatus;plasma membrane;integral …
9174	VWA3A	0.0039713	0.014054	0.834619	305	2	0.57626	2.40107	GO:0005576	extracellular region
19006	RTKN2	0.0040088	0.014184	0.834619	306	4	3.9592	2.39699	GO:0005634;GO:0005737;GO:0005886;GO:0007165;GO:0008284;GO:0030097;GO:0051092;GO:1901224;GO:2001243	nucleus;cytoplasm;plasma membrane;signal transduction;positive regulation of cell population proliferation;hemopoiesis;positive regulation of NF-kappaB transcription factor activity;positive regulation of NIK/NF-kappaB signaling;negative regulation of intrinsic apoptotic signaling pathway
19005	AANAT	0.004028	0.014244	0.834619	307	4	3.9441	2.39491	GO:0004059;GO:0004060;GO:0005515;GO:0005737;GO:0005829;GO:0006474;GO:0007623;GO:0009416;GO:0009648;GO:0010043;GO:0030187;GO:0032868;GO:0034097;GO:0034695;GO:0046219;GO:0046688;GO:0048471;GO:0051412;GO:0051592;GO:0071320;GO:0071889	aralkylamine N-acetyltransferase activity;arylamine N-acetyltransferase activity;protein binding;cytoplasm;cytosol;N-terminal protein amino acid acetylation;circadian rhythm;response to light stimulus;photoperiodism;response to zinc ion;melatonin biosynthetic process;response to insulin;response to cytokine;response to prostaglandin E;indolalkylamine biosynthetic process;response to copper ion;pe…
16013	SLC25A15	0.0040457	0.014301	0.834619	308	2	2.9509	2.39301	GO:0000050;GO:0000064;GO:0005743;GO:0016021;GO:1990575	urea cycle;L-ornithine transmembrane transporter activity;mitochondrial inner membrane;integral component of membrane;mitochondrial L-ornithine transmembrane transport
16411	KAT7	0.0040493	0.014308	0.834619	309	2	3.0858	2.39262	GO:0000123;GO:0000775;GO:0001779;GO:0003688;GO:0003712;GO:0004402;GO:0005515;GO:0005634;GO:0005654;GO:0005694;GO:0005730;GO:0005829;GO:0006260;GO:0006281;GO:0006355;GO:0008270;GO:0018393;GO:0030174;GO:0031098;GO:0032786;GO:0036409;GO:0042393;GO:0043966;GO:0043967;GO:0043981;GO:0043982;GO:0043983;GO:0043984;GO:0044154;GO:0045648;GO:0045740;GO:0045892;GO:0045944;GO:0072708;GO:0072710;GO:0072716;GO:…	histone acetyltransferase complex;chromosome, centromeric region;natural killer cell differentiation;DNA replication origin binding;transcription coregulator activity;histone acetyltransferase activity;protein binding;nucleus;nucleoplasm;chromosome;nucleolus;cytosol;DNA replication;DNA repair;regulation of transcription, DNA-templated;zinc ion binding;internal peptidyl-lysine acetylation;regulati…
13616	SNX27	0.0040535	0.014321	0.834619	310	3	3.9229	2.39217	GO:0001770;GO:0001772;GO:0005515;GO:0005654;GO:0005768;GO:0005769;GO:0005829;GO:0006886;GO:0007165;GO:0008333;GO:0016197;GO:0031901;GO:0032266;GO:0032456;GO:0035091	establishment of natural killer cell polarity;immunological synapse;protein binding;nucleoplasm;endosome;early endosome;cytosol;intracellular protein transport;signal transduction;endosome to lysosome transport;endosomal transport;early endosome membrane;phosphatidylinositol-3-phosphate binding;endocytic recycling;phosphatidylinositol binding
1343	ADPRM	0.004097	0.014456	0.834619	311	2	-0.093145	2.38753	GO:0005829;GO:0008663;GO:0030145;GO:0047631;GO:0047734	cytosol;2',3'-cyclic-nucleotide 2'-phosphodiesterase activity;manganese ion binding;ADP-ribose diphosphatase activity;CDP-glycerol diphosphatase activity
14882	TRIM48	0.0041014	0.014468	0.834619	312	3	3.4309	2.38707	GO:0005515;GO:0005737;GO:0008270;GO:0010468;GO:0016567;GO:0045087;GO:0061630	protein binding;cytoplasm;zinc ion binding;regulation of gene expression;protein ubiquitination;innate immune response;ubiquitin protein ligase activity
19004	P2RX3	0.0041183	0.014527	0.834619	313	4	3.8466	2.38528	GO:0001614;GO:0001666;GO:0004931;GO:0005524;GO:0005639;GO:0005791;GO:0005794;GO:0005886;GO:0005887;GO:0007165;GO:0007274;GO:0009408;GO:0009409;GO:0009612;GO:0009743;GO:0010524;GO:0014832;GO:0019228;GO:0030432;GO:0035590;GO:0042802;GO:0043025;GO:0043195;GO:0043197;GO:0043235;GO:0045121;GO:0048167;GO:0050850;GO:0050909;GO:0060079;GO:0061368;GO:0070207;GO:0071318;GO:0098662;GO:0098685;GO:0098686;GO:…	purinergic nucleotide receptor activity;response to hypoxia;extracellularly ATP-gated cation channel activity;ATP binding;integral component of nuclear inner membrane;rough endoplasmic reticulum;Golgi apparatus;plasma membrane;integral component of plasma membrane;signal transduction;neuromuscular synaptic transmission;response to heat;response to cold;response to mechanical stimulus;response to …
19003	ZNF692	0.0041209	0.014534	0.834619	314	4	2.7218	2.38501	GO:0000122;GO:0000978;GO:0001227;GO:0003700;GO:0005515;GO:0005654;GO:0005730;GO:0006111;GO:0006357;GO:0046872	negative regulation of transcription by RNA polymerase II;RNA polymerase II cis-regulatory region sequence-specific DNA binding;DNA-binding transcription repressor activity, RNA polymerase II-specific;DNA-binding transcription factor activity;protein binding;nucleoplasm;nucleolus;regulation of gluconeogenesis;regulation of transcription by RNA polymerase II;metal ion binding
19002	MRC2	0.0041277	0.014558	0.834619	315	4	3.1914	2.38429	GO:0001649;GO:0005515;GO:0005518;GO:0005925;GO:0006897;GO:0016020;GO:0016021;GO:0030246;GO:0030574;GO:0038023	osteoblast differentiation;protein binding;collagen binding;focal adhesion;endocytosis;membrane;integral component of membrane;carbohydrate binding;collagen catabolic process;signaling receptor activity
9782	CCNG2	0.0041326	0.014578	0.834619	316	2	0.4925	2.38378	GO:0000079;GO:0000307;GO:0005634;GO:0005737;GO:0016538;GO:0044772;GO:0051301	regulation of cyclin-dependent protein serine/threonine kinase activity;cyclin-dependent protein kinase holoenzyme complex;nucleus;cytoplasm;cyclin-dependent protein serine/threonine kinase regulator activity;mitotic cell cycle phase transition;cell division
8317	C1QTNF4	0.0041406	0.0146	0.834619	317	2	1.387	2.38294	GO:0003674;GO:0005125;GO:0005515;GO:0005615;GO:0007165;GO:0032755;GO:0032760;GO:0070105;GO:1901224	molecular_function;cytokine activity;protein binding;extracellular space;signal transduction;positive regulation of interleukin-6 production;positive regulation of tumor necrosis factor production;positive regulation of interleukin-6-mediated signaling pathway;positive regulation of NIK/NF-kappaB signaling
10458	MSH2	0.0041419	0.014605	0.834619	318	3	4.1312	2.3828	GO:0000287;GO:0000400;GO:0000406;GO:0000781;GO:0001701;GO:0002204;GO:0003677;GO:0003682;GO:0003690;GO:0003697;GO:0005515;GO:0005524;GO:0005634;GO:0005654;GO:0006119;GO:0006281;GO:0006298;GO:0006301;GO:0006302;GO:0006310;GO:0007281;GO:0008022;GO:0008094;GO:0008340;GO:0008584;GO:0010165;GO:0010224;GO:0016020;GO:0016446;GO:0016447;GO:0019237;GO:0019724;GO:0019899;GO:0019901;GO:0030183;GO:0030983;GO:…	magnesium ion binding;four-way junction DNA binding;double-strand/single-strand DNA junction binding;chromosome, telomeric region;in utero embryonic development;somatic recombination of immunoglobulin genes involved in immune response;DNA binding;chromatin binding;double-stranded DNA binding;single-stranded DNA binding;protein binding;ATP binding;nucleus;nucleoplasm;oxidative phosphorylation;DNA …
17988	SYCE2	0.0041449	0.014615	0.834619	319	3	3.9512	2.38249	GO:0000801;GO:0005515;GO:0005654;GO:0005694;GO:0007130;GO:0051301	central element;protein binding;nucleoplasm;chromosome;synaptonemal complex assembly;cell division
15538	IST1	0.0041536	0.014645	0.834619	320	3	3.2497	2.38158	GO:0000785;GO:0005515;GO:0005576;GO:0005635;GO:0005793;GO:0005813;GO:0005829;GO:0008104;GO:0009838;GO:0015031;GO:0019076;GO:0019904;GO:0030496;GO:0035578;GO:0036258;GO:0043231;GO:0044877;GO:0045184;GO:0045296;GO:0045862;GO:0046745;GO:0048672;GO:0051301;GO:0061640;GO:0070062;GO:0090541;GO:0090543;GO:1904903	chromatin;protein binding;extracellular region;nuclear envelope;endoplasmic reticulum-Golgi intermediate compartment;centrosome;cytosol;protein localization;abscission;protein transport;viral release from host cell;protein domain specific binding;midbody;azurophil granule lumen;multivesicular body assembly;intracellular membrane-bounded organelle;protein-containing complex binding;establishment o…
19001	CBLL1	0.0041636	0.014676	0.834619	321	4	3.5714	2.38053	GO:0000151;GO:0004842;GO:0005515;GO:0005737;GO:0005829;GO:0007162;GO:0016567;GO:0016607;GO:0030155;GO:0030335;GO:0036396;GO:0042802;GO:0045807;GO:0046872;GO:0061630;GO:0080009;GO:0098609	ubiquitin ligase complex;ubiquitin-protein transferase activity;protein binding;cytoplasm;cytosol;negative regulation of cell adhesion;protein ubiquitination;nuclear speck;regulation of cell adhesion;positive regulation of cell migration;RNA N6-methyladenosine methyltransferase complex;identical protein binding;positive regulation of endocytosis;metal ion binding;ubiquitin protein ligase activity…
19000	CD99	0.0041705	0.014698	0.834619	322	4	2.783	2.37981	GO:0005515;GO:0005737;GO:0005886;GO:0005887;GO:0005925;GO:0034109;GO:0072683;GO:2000391	protein binding;cytoplasm;plasma membrane;integral component of plasma membrane;focal adhesion;homotypic cell-cell adhesion;T cell extravasation;positive regulation of neutrophil extravasation
18841	CP	0.004183	0.014742	0.834619	323	3	4.2624	2.37851	GO:0004322;GO:0005507;GO:0005576;GO:0005615;GO:0005765;GO:0005788;GO:0005886;GO:0006825;GO:0006826;GO:0006879;GO:0016491;GO:0051087;GO:0055072;GO:0070062;GO:0072562	ferroxidase activity;copper ion binding;extracellular region;extracellular space;lysosomal membrane;endoplasmic reticulum lumen;plasma membrane;copper ion transport;iron ion transport;cellular iron ion homeostasis;oxidoreductase activity;chaperone binding;iron ion homeostasis;extracellular exosome;blood microparticle
13054	HORMAD1	0.0041846	0.014748	0.834619	324	3	4.084	2.37835	GO:0000795;GO:0001824;GO:0005515;GO:0005634;GO:0005694;GO:0007130;GO:0007283;GO:0042138;GO:0048477;GO:0051177;GO:0051321;GO:0051598;GO:0060629	synaptonemal complex;blastocyst development;protein binding;nucleus;chromosome;synaptonemal complex assembly;spermatogenesis;meiotic DNA double-strand break formation;oogenesis;meiotic sister chromatid cohesion;meiotic cell cycle;meiotic recombination checkpoint signaling;regulation of homologous chromosome segregation
16604	BRE	0.0041861	0.014753	0.834619	325	3	4.669	2.37819		NA
18762	CD200R1	0.0042057	0.014811	0.834619	326	3	3.7329	2.37616	GO:0005515;GO:0005576;GO:0005886;GO:0007165;GO:0009897;GO:0009986;GO:0016021;GO:0019763;GO:0032715;GO:0034113;GO:0035556;GO:0038023;GO:0038093;GO:0043235;GO:0140081;GO:0150077;GO:0150079;GO:1901215;GO:1905522;GO:2000405	protein binding;extracellular region;plasma membrane;signal transduction;external side of plasma membrane;cell surface;integral component of membrane;immunoglobulin receptor activity;negative regulation of interleukin-6 production;heterotypic cell-cell adhesion;intracellular signal transduction;signaling receptor activity;Fc receptor signaling pathway;receptor complex;glycosylated region protein …
17752	RHO	0.0042085	0.014818	0.834619	327	3	3.8535	2.37587	GO:0000139;GO:0001750;GO:0001917;GO:0004930;GO:0005502;GO:0005515;GO:0005794;GO:0005886;GO:0005887;GO:0005911;GO:0006468;GO:0007186;GO:0007601;GO:0007602;GO:0007603;GO:0008020;GO:0016021;GO:0016038;GO:0016056;GO:0018298;GO:0030660;GO:0042622;GO:0043052;GO:0045494;GO:0046872;GO:0050960;GO:0060041;GO:0060170;GO:0060342;GO:0071482;GO:0097225;GO:0097381;GO:1990913	Golgi membrane;photoreceptor outer segment;photoreceptor inner segment;G protein-coupled receptor activity;11-cis retinal binding;protein binding;Golgi apparatus;plasma membrane;integral component of plasma membrane;cell-cell junction;protein phosphorylation;G protein-coupled receptor signaling pathway;visual perception;phototransduction;phototransduction, visible light;G protein-coupled photorec…
15477	ABHD8	0.0042445	0.014928	0.834619	328	3	4.0918	2.37217	GO:0005515;GO:0005739;GO:0006654;GO:0042171;GO:0052689;GO:0055088;GO:0070062	protein binding;mitochondrion;phosphatidic acid biosynthetic process;lysophosphatidic acid acyltransferase activity;carboxylic ester hydrolase activity;lipid homeostasis;extracellular exosome
4330	FADS3	0.0042579	0.014975	0.834619	329	1	-1.738	2.3708	GO:0003674;GO:0005515;GO:0005789;GO:0006629;GO:0006636;GO:0006665;GO:0016020;GO:0016021;GO:0016717	molecular_function;protein binding;endoplasmic reticulum membrane;lipid metabolic process;unsaturated fatty acid biosynthetic process;sphingolipid metabolic process;membrane;integral component of membrane;oxidoreductase activity, acting on paired donors, with oxidation of a pair of donors resulting in the reduction of molecular oxygen to two molecules of water
5226	MEGF10	0.0042832	0.015063	0.834619	330	3	4.4744	2.36823	GO:0001849;GO:0001891;GO:0005044;GO:0005112;GO:0005886;GO:0014719;GO:0014816;GO:0014841;GO:0016021;GO:0022409;GO:0033002;GO:0034109;GO:0042995;GO:0043277;GO:0043652;GO:0043654;GO:0048627;GO:0048641;GO:0051147;GO:0051451;GO:0055001;GO:1902742;GO:2000288	complement component C1q complex binding;phagocytic cup;scavenger receptor activity;Notch binding;plasma membrane;skeletal muscle satellite cell activation;skeletal muscle satellite cell differentiation;skeletal muscle satellite cell proliferation;integral component of membrane;positive regulation of cell-cell adhesion;muscle cell proliferation;homotypic cell-cell adhesion;cell projection;apoptot…
18999	PKD2L1	0.0042946	0.015104	0.834619	331	4	3.3001	2.36708	GO:0001581;GO:0005227;GO:0005261;GO:0005262;GO:0005272;GO:0005509;GO:0005515;GO:0005783;GO:0005886;GO:0005887;GO:0006812;GO:0007224;GO:0008092;GO:0008324;GO:0009415;GO:0009986;GO:0015269;GO:0016020;GO:0016021;GO:0031410;GO:0033040;GO:0034704;GO:0035725;GO:0042802;GO:0043231;GO:0043235;GO:0050912;GO:0050915;GO:0050982;GO:0051289;GO:0051371;GO:0051393;GO:0060170;GO:0070588;GO:0071468;GO:0071805;GO:…	detection of chemical stimulus involved in sensory perception of sour taste;calcium activated cation channel activity;cation channel activity;calcium channel activity;sodium channel activity;calcium ion binding;protein binding;endoplasmic reticulum;plasma membrane;integral component of plasma membrane;cation transport;smoothened signaling pathway;cytoskeletal protein binding;cation transmembrane …
18998	KLHL23	0.0043069	0.015142	0.834619	332	4	3.8519	2.36584	GO:0005515	protein binding
5469	CCL18	0.0043101	0.015149	0.834619	333	2	1.4069	2.36551	GO:0002548;GO:0005515;GO:0005615;GO:0006935;GO:0006954;GO:0006955;GO:0007154;GO:0007165;GO:0007186;GO:0007267;GO:0008009;GO:0030593;GO:0043547;GO:0048020;GO:0048247;GO:0070098;GO:0070374;GO:0071346;GO:0071347;GO:0071356	monocyte chemotaxis;protein binding;extracellular space;chemotaxis;inflammatory response;immune response;cell communication;signal transduction;G protein-coupled receptor signaling pathway;cell-cell signaling;chemokine activity;neutrophil chemotaxis;positive regulation of GTPase activity;CCR chemokine receptor binding;lymphocyte chemotaxis;chemokine-mediated signaling pathway;positive regulation …
17623	PIK3C2A	0.0043159	0.015164	0.834619	334	3	3.9296	2.36493	GO:0005524;GO:0005654;GO:0005737;GO:0005802;GO:0005829;GO:0005886;GO:0005942;GO:0006661;GO:0006887;GO:0006897;GO:0007173;GO:0008286;GO:0010508;GO:0014065;GO:0014829;GO:0016020;GO:0016303;GO:0016310;GO:0016477;GO:0030136;GO:0030276;GO:0031982;GO:0035004;GO:0035005;GO:0035091;GO:0036092;GO:0043231;GO:0046854;GO:0046934;GO:0048008;GO:0048015;GO:0048268;GO:0052742;GO:0052812;GO:0061024;GO:0070062;GO:…	ATP binding;nucleoplasm;cytoplasm;trans-Golgi network;cytosol;plasma membrane;phosphatidylinositol 3-kinase complex;phosphatidylinositol biosynthetic process;exocytosis;endocytosis;epidermal growth factor receptor signaling pathway;insulin receptor signaling pathway;positive regulation of autophagy;phosphatidylinositol 3-kinase signaling;vascular associated smooth muscle contraction;membrane;1-ph…
18997	CDKN2A	0.0043431	0.01526	0.834619	335	4	3.9411	2.3622	GO:0000082;GO:0001953;GO:0003723;GO:0004861;GO:0005515;GO:0005634;GO:0005737;GO:0005829;GO:0007265;GO:0008285;GO:0019901;GO:0030308;GO:0032088;GO:0034393;GO:0035985;GO:0035986;GO:0042326;GO:0045736;GO:0045892;GO:0051059;GO:0051726;GO:0090398;GO:0090399;GO:2000111;GO:2000774	G1/S transition of mitotic cell cycle;negative regulation of cell-matrix adhesion;RNA binding;cyclin-dependent protein serine/threonine kinase inhibitor activity;protein binding;nucleus;cytoplasm;cytosol;Ras protein signal transduction;negative regulation of cell population proliferation;protein kinase binding;negative regulation of cell growth;negative regulation of NF-kappaB transcription facto…
18996	DNPEP	0.0043537	0.015299	0.834619	336	4	3.199	2.36114	GO:0004177;GO:0005515;GO:0005634;GO:0005737;GO:0005829;GO:0006508;GO:0006518;GO:0008237;GO:0008270;GO:0042802;GO:0072562	aminopeptidase activity;protein binding;nucleus;cytoplasm;cytosol;proteolysis;peptide metabolic process;metallopeptidase activity;zinc ion binding;identical protein binding;blood microparticle
15147	ATP6V1G1	0.0043622	0.015324	0.834619	337	3	3.8485	2.36029	GO:0000221;GO:0005515;GO:0005765;GO:0005829;GO:0005886;GO:0006879;GO:0016241;GO:0016324;GO:0016471;GO:0036295;GO:0046961;GO:0051117;GO:0070062;GO:1902600	vacuolar proton-transporting V-type ATPase, V1 domain;protein binding;lysosomal membrane;cytosol;plasma membrane;cellular iron ion homeostasis;regulation of macroautophagy;apical plasma membrane;vacuolar proton-transporting V-type ATPase complex;cellular response to increased oxygen levels;proton-transporting ATPase activity, rotational mechanism;ATPase binding;extracellular exosome;proton transm…
15460	C1orf115	0.0043784	0.015372	0.834619	338	3	4.4634	2.35868	GO:0016021;GO:0097731	integral component of membrane;9+0 non-motile cilium
15637	ZNF638	0.0043786	0.015373	0.834619	339	3	3.7847	2.35866	GO:0003690;GO:0003723;GO:0005634;GO:0005654;GO:0005737;GO:0008270;GO:0008380;GO:0016607;GO:0043231	double-stranded DNA binding;RNA binding;nucleus;nucleoplasm;cytoplasm;zinc ion binding;RNA splicing;nuclear speck;intracellular membrane-bounded organelle
13586	FARP1	0.0043866	0.015396	0.834619	340	2	2.8503	2.35787	GO:0005085;GO:0005515;GO:0005829;GO:0005856;GO:0007416;GO:0008092;GO:0030175;GO:0030425;GO:0031234;GO:0031267;GO:0043197;GO:0048813;GO:0050790;GO:0098890;GO:0098942;GO:0098974;GO:0098978;GO:1905606	guanyl-nucleotide exchange factor activity;protein binding;cytosol;cytoskeleton;synapse assembly;cytoskeletal protein binding;filopodium;dendrite;extrinsic component of cytoplasmic side of plasma membrane;small GTPase binding;dendritic spine;dendrite morphogenesis;regulation of catalytic activity;extrinsic component of postsynaptic membrane;retrograde trans-synaptic signaling by trans-synaptic pr…
18995	MLIP	0.0043866	0.015396	0.834619	341	4	3.2005	2.35787	GO:0000122;GO:0003714;GO:0005521;GO:0005634;GO:0005635;GO:0010614;GO:0016605;GO:0031981;GO:0042383;GO:0045944;GO:1903243	negative regulation of transcription by RNA polymerase II;transcription corepressor activity;lamin binding;nucleus;nuclear envelope;negative regulation of cardiac muscle hypertrophy;PML body;nuclear lumen;sarcolemma;positive regulation of transcription by RNA polymerase II;negative regulation of cardiac muscle hypertrophy in response to stress
18092	OSBPL5	0.0043912	0.015404	0.834619	342	3	4.4119	2.35742	GO:0001786;GO:0005548;GO:0005789;GO:0005829;GO:0006893;GO:0008142;GO:0008203;GO:0015248;GO:0015485;GO:0015914;GO:0016020;GO:0016021;GO:0030301;GO:0032934;GO:0036150;GO:0043231;GO:0070273;GO:0120009;GO:0140268;GO:0140343	phosphatidylserine binding;phospholipid transporter activity;endoplasmic reticulum membrane;cytosol;Golgi to plasma membrane transport;oxysterol binding;cholesterol metabolic process;sterol transporter activity;cholesterol binding;phospholipid transport;membrane;integral component of membrane;cholesterol transport;sterol binding;phosphatidylserine acyl-chain remodeling;intracellular membrane-boun…
4870	OCIAD1	0.0044144	0.01548	0.834619	343	1	-4.4037	2.35513	GO:0005515;GO:0005764;GO:0005768;GO:0005794;GO:0006897;GO:0016020;GO:0046427;GO:0061484;GO:2000736	protein binding;lysosome;endosome;Golgi apparatus;endocytosis;membrane;positive regulation of receptor signaling pathway via JAK-STAT;hematopoietic stem cell homeostasis;regulation of stem cell differentiation
15161	NT5C	0.0044229	0.015504	0.834619	344	3	3.5191	2.35429	GO:0000255;GO:0005634;GO:0005737;GO:0005829;GO:0006204;GO:0006249;GO:0008252;GO:0008253;GO:0009223;GO:0016311;GO:0019103;GO:0042802;GO:0046050;GO:0046055;GO:0046074;GO:0046079;GO:0046872;GO:0050483;GO:0070062	allantoin metabolic process;nucleus;cytoplasm;cytosol;IMP catabolic process;dCMP catabolic process;nucleotidase activity;5'-nucleotidase activity;pyrimidine deoxyribonucleotide catabolic process;dephosphorylation;pyrimidine nucleotide binding;identical protein binding;UMP catabolic process;dGMP catabolic process;dTMP catabolic process;dUMP catabolic process;metal ion binding;IMP 5'-nucleotidase a…
18228	TMEM9	0.0044245	0.015509	0.834619	345	3	4.0337	2.35414	GO:0003674;GO:0005515;GO:0005764;GO:0005765;GO:0005770;GO:0007042;GO:0015031;GO:0015630;GO:0016021;GO:0032585;GO:0042176;GO:0043231;GO:0045171;GO:0048388;GO:0070070;GO:0072686;GO:0090263	molecular_function;protein binding;lysosome;lysosomal membrane;late endosome;lysosomal lumen acidification;protein transport;microtubule cytoskeleton;integral component of membrane;multivesicular body membrane;regulation of protein catabolic process;intracellular membrane-bounded organelle;intercellular bridge;endosomal lumen acidification;proton-transporting V-type ATPase complex assembly;mitoti…
17138	ADAM9	0.0044261	0.015515	0.834619	346	3	3.5993	2.35398	GO:0004222;GO:0005080;GO:0005178;GO:0005515;GO:0005518;GO:0005615;GO:0005925;GO:0006509;GO:0007155;GO:0007160;GO:0007179;GO:0007229;GO:0008237;GO:0009986;GO:0010042;GO:0016021;GO:0016323;GO:0016477;GO:0017124;GO:0030216;GO:0030335;GO:0031233;GO:0031293;GO:0033627;GO:0033630;GO:0033631;GO:0034241;GO:0034612;GO:0034616;GO:0042117;GO:0042542;GO:0043236;GO:0043406;GO:0046872;GO:0050714;GO:0051044;GO:…	metalloendopeptidase activity;protein kinase C binding;integrin binding;protein binding;collagen binding;extracellular space;focal adhesion;membrane protein ectodomain proteolysis;cell adhesion;cell-matrix adhesion;transforming growth factor beta receptor signaling pathway;integrin-mediated signaling pathway;metallopeptidase activity;cell surface;response to manganese ion;integral component of me…
15719	ZASP	0.0044482	0.015595	0.834619	347	2	2.9896	2.35182	GO:0001725;GO:0003779;GO:0005080;GO:0005515;GO:0005856;GO:0005912;GO:0007507;GO:0008092;GO:0030018;GO:0030036;GO:0031143;GO:0031941;GO:0045214;GO:0046872;GO:0048471;GO:0051371;GO:0061061	stress fiber;actin binding;protein kinase C binding;protein binding;cytoskeleton;adherens junction;heart development;cytoskeletal protein binding;Z disc;actin cytoskeleton organization;pseudopodium;filamentous actin;sarcomere organization;metal ion binding;perinuclear region of cytoplasm;muscle alpha-actinin binding;muscle structure development
18994	ABLIM3	0.004472	0.015675	0.834619	348	4	3.4668	2.3495	GO:0001725;GO:0005515;GO:0005737;GO:0006351;GO:0015629;GO:0030027;GO:0030032;GO:0030036;GO:0045944;GO:0046872;GO:0051015;GO:0060271;GO:0098978;GO:1903955	stress fiber;protein binding;cytoplasm;transcription, DNA-templated;actin cytoskeleton;lamellipodium;lamellipodium assembly;actin cytoskeleton organization;positive regulation of transcription by RNA polymerase II;metal ion binding;actin filament binding;cilium assembly;glutamatergic synapse;positive regulation of protein targeting to mitochondrion
11484	ZNF283	0.0044834	0.015715	0.834619	349	3	3.9514	2.34839	GO:0000978;GO:0000981;GO:0005634;GO:0006357;GO:0046872	RNA polymerase II cis-regulatory region sequence-specific DNA binding;DNA-binding transcription factor activity, RNA polymerase II-specific;nucleus;regulation of transcription by RNA polymerase II;metal ion binding
18993	KIAA2013	0.0044974	0.015773	0.834619	350	4	2.7131	2.34704	GO:0005515;GO:0016020;GO:0016021	protein binding;membrane;integral component of membrane
14549	OR4D6	0.0045187	0.015846	0.834619	351	2	1.5066	2.34499	GO:0004930;GO:0004984;GO:0005886;GO:0007186;GO:0016021;GO:0050911	G protein-coupled receptor activity;olfactory receptor activity;plasma membrane;G protein-coupled receptor signaling pathway;integral component of membrane;detection of chemical stimulus involved in sensory perception of smell
13101	UHMK1	0.0045219	0.015857	0.834619	352	3	4.0534	2.34468	GO:0003723;GO:0004674;GO:0005515;GO:0005524;GO:0005634;GO:0005654;GO:0005794;GO:0016740;GO:0018105;GO:0030424;GO:0030496;GO:0031175;GO:0032839;GO:0043021;GO:0045948;GO:0046777;GO:0046825;GO:0051726;GO:0071598;GO:0106310;GO:0106311	RNA binding;protein serine/threonine kinase activity;protein binding;ATP binding;nucleus;nucleoplasm;Golgi apparatus;transferase activity;peptidyl-serine phosphorylation;axon;midbody;neuron projection development;dendrite cytoplasm;ribonucleoprotein complex binding;positive regulation of translational initiation;protein autophosphorylation;regulation of protein export from nucleus;regulation of c…
18992	SYNPO	0.0045412	0.015923	0.834619	353	4	4.1378	2.34283	GO:0001725;GO:0003779;GO:0005515;GO:0005634;GO:0005829;GO:0005923;GO:0014069;GO:0015629;GO:0030018;GO:0032233;GO:0043197;GO:0043204;GO:0097444;GO:0098886;GO:1905355	stress fiber;actin binding;protein binding;nucleus;cytosol;bicellular tight junction;postsynaptic density;actin cytoskeleton;Z disc;positive regulation of actin filament bundle assembly;dendritic spine;perikaryon;spine apparatus;modification of dendritic spine;spine apparatus assembly
18991	EQTN	0.0045613	0.015992	0.834619	354	4	3.463	2.34091	GO:0002079;GO:0002081;GO:0005886;GO:0006897;GO:0007342;GO:0016021;GO:0060478	inner acrosomal membrane;outer acrosomal membrane;plasma membrane;endocytosis;fusion of sperm to egg plasma membrane involved in single fertilization;integral component of membrane;acrosomal vesicle exocytosis
11394	KCP	0.0045708	0.016026	0.834619	355	3	2.7925	2.34001	GO:0002244;GO:0005615;GO:0030513	hematopoietic progenitor cell differentiation;extracellular space;positive regulation of BMP signaling pathway
5723	CCDC69	0.0046174	0.016197	0.834619	356	3	3.9902	2.3356	GO:0005634;GO:0005737;GO:0008017;GO:0030496;GO:0051233;GO:0051255	nucleus;cytoplasm;microtubule binding;midbody;spindle midzone;spindle midzone assembly
17432	NABP1	0.0046223	0.016211	0.834619	357	3	3.9432	2.33514	GO:0000724;GO:0000781;GO:0003677;GO:0003697;GO:0003723;GO:0005515;GO:0005634;GO:0005654;GO:0005829;GO:0006281;GO:0006974;GO:0007093;GO:0010212;GO:0035861;GO:0044818;GO:0070876	double-strand break repair via homologous recombination;chromosome, telomeric region;DNA binding;single-stranded DNA binding;RNA binding;protein binding;nucleus;nucleoplasm;cytosol;DNA repair;cellular response to DNA damage stimulus;mitotic cell cycle checkpoint signaling;response to ionizing radiation;site of double-strand break;mitotic G2/M transition checkpoint;SOSS complex
11381	CCDC114	0.004623	0.016212	0.834619	358	2	2.2421	2.33508	GO:0003341;GO:0005515;GO:0005929;GO:0005930;GO:0036157;GO:0036158	cilium movement;protein binding;cilium;axoneme;outer dynein arm;outer dynein arm assembly
18990	IMPG2	0.0046334	0.016242	0.834619	359	4	2.8493	2.3341	GO:0005201;GO:0005540;GO:0005576;GO:0007601;GO:0008201;GO:0016021;GO:0031012;GO:0033165;GO:0042995;GO:0043235	extracellular matrix structural constituent;hyaluronic acid binding;extracellular region;visual perception;heparin binding;integral component of membrane;extracellular matrix;interphotoreceptor matrix;cell projection;receptor complex
12348	TEDDM1	0.0046353	0.016249	0.834619	360	2	1.592	2.33392	GO:0016021	integral component of membrane
18989	SLC47A1	0.0046436	0.016271	0.834619	361	4	2.9931	2.33315	GO:0005515;GO:0005886;GO:0015179;GO:0015299;GO:0015695;GO:0016020;GO:0016021;GO:0016323;GO:0016324;GO:0022857;GO:0031982;GO:0042886;GO:0042887;GO:0042908;GO:0042910;GO:0055085;GO:0061459;GO:0089718;GO:0097638;GO:1902475;GO:1902600;GO:1990961	protein binding;plasma membrane;L-amino acid transmembrane transporter activity;solute:proton antiporter activity;organic cation transport;membrane;integral component of membrane;basolateral plasma membrane;apical plasma membrane;transmembrane transporter activity;vesicle;amide transport;amide transmembrane transporter activity;xenobiotic transport;xenobiotic transmembrane transporter activity;tr…
16087	AVPR1B	0.0046452	0.016276	0.834619	362	3	3.9166	2.333	GO:0001992;GO:0004930;GO:0005000;GO:0005080;GO:0005768;GO:0005794;GO:0005886;GO:0005887;GO:0007186;GO:0007202;GO:0007204;GO:0032430;GO:0042127;GO:0042277;GO:0043410;GO:0045907;GO:0046718;GO:0060732;GO:0090238;GO:0150104	regulation of systemic arterial blood pressure by vasopressin;G protein-coupled receptor activity;vasopressin receptor activity;protein kinase C binding;endosome;Golgi apparatus;plasma membrane;integral component of plasma membrane;G protein-coupled receptor signaling pathway;activation of phospholipase C activity;positive regulation of cytosolic calcium ion concentration;positive regulation of p…
18988	MMP15	0.0046492	0.016289	0.834619	363	4	3.7296	2.33262	GO:0004222;GO:0005515;GO:0005886;GO:0005887;GO:0006464;GO:0006508;GO:0008047;GO:0008270;GO:0022617;GO:0030198;GO:0030574;GO:0031012;GO:0032355;GO:0035987;GO:0050790;GO:0070006	metalloendopeptidase activity;protein binding;plasma membrane;integral component of plasma membrane;cellular protein modification process;proteolysis;enzyme activator activity;zinc ion binding;extracellular matrix disassembly;extracellular matrix organization;collagen catabolic process;extracellular matrix;response to estradiol;endodermal cell differentiation;regulation of catalytic activity;meta…
17470	FBXO11	0.0046521	0.016295	0.834619	364	3	4.6623	2.33235	GO:0000151;GO:0004842;GO:0005515;GO:0005634;GO:0005654;GO:0005694;GO:0005730;GO:0005737;GO:0005829;GO:0006464;GO:0006511;GO:0007605;GO:0008270;GO:0016274;GO:0016567;GO:0035246;GO:0042981	ubiquitin ligase complex;ubiquitin-protein transferase activity;protein binding;nucleus;nucleoplasm;chromosome;nucleolus;cytoplasm;cytosol;cellular protein modification process;ubiquitin-dependent protein catabolic process;sensory perception of sound;zinc ion binding;protein-arginine N-methyltransferase activity;protein ubiquitination;peptidyl-arginine N-methylation;regulation of apoptotic process
14110	MAN2B1	0.0046751	0.016373	0.834619	365	1	-0.12848	2.33021	GO:0004559;GO:0005576;GO:0005615;GO:0005654;GO:0005764;GO:0005774;GO:0006013;GO:0006464;GO:0006517;GO:0030246;GO:0035578;GO:0043202;GO:0043231;GO:0046872;GO:0070062	alpha-mannosidase activity;extracellular region;extracellular space;nucleoplasm;lysosome;vacuolar membrane;mannose metabolic process;cellular protein modification process;protein deglycosylation;carbohydrate binding;azurophil granule lumen;lysosomal lumen;intracellular membrane-bounded organelle;metal ion binding;extracellular exosome
18987	MCM10	0.0046791	0.016388	0.834619	366	4	2.5522	2.32984	GO:0003688;GO:0003697;GO:0005515;GO:0005634;GO:0005654;GO:0005730;GO:0006270;GO:0006974;GO:0008283;GO:0019899;GO:0031298;GO:0042802;GO:0046872	DNA replication origin binding;single-stranded DNA binding;protein binding;nucleus;nucleoplasm;nucleolus;DNA replication initiation;cellular response to DNA damage stimulus;cell population proliferation;enzyme binding;replication fork protection complex;identical protein binding;metal ion binding
17993	SLC39A3	0.0046912	0.016425	0.834619	367	3	4.0751	2.32872	GO:0000902;GO:0001701;GO:0005385;GO:0005886;GO:0016020;GO:0016021;GO:0043029;GO:0048701;GO:0060173;GO:0071577	cell morphogenesis;in utero embryonic development;zinc ion transmembrane transporter activity;plasma membrane;membrane;integral component of membrane;T cell homeostasis;embryonic cranial skeleton morphogenesis;limb development;zinc ion transmembrane transport
10047	KCTD13	0.0047273	0.01656	0.834619	368	1	-1.6454	2.32539	GO:0004842;GO:0005515;GO:0005654;GO:0005829;GO:0016477;GO:0016567;GO:0016604;GO:0019904;GO:0031267;GO:0031463;GO:0035024;GO:0042802;GO:0043149;GO:0043161;GO:0045740;GO:0050806;GO:0051260;GO:0061351	ubiquitin-protein transferase activity;protein binding;nucleoplasm;cytosol;cell migration;protein ubiquitination;nuclear body;protein domain specific binding;small GTPase binding;Cul3-RING ubiquitin ligase complex;negative regulation of Rho protein signal transduction;identical protein binding;stress fiber assembly;proteasome-mediated ubiquitin-dependent protein catabolic process;positive regulat…
17134	ZNF622	0.0047366	0.016592	0.834619	369	3	4.2184	2.32453	GO:0003723;GO:0005515;GO:0005654;GO:0005730;GO:0005794;GO:0005829;GO:0008270;GO:0008631;GO:0030687;GO:0033674;GO:0042273;GO:0043065;GO:0043410;GO:0046330	RNA binding;protein binding;nucleoplasm;nucleolus;Golgi apparatus;cytosol;zinc ion binding;intrinsic apoptotic signaling pathway in response to oxidative stress;preribosome, large subunit precursor;positive regulation of kinase activity;ribosomal large subunit biogenesis;positive regulation of apoptotic process;positive regulation of MAPK cascade;positive regulation of JNK cascade
18986	HNRNPH2	0.004745	0.016623	0.834619	370	4	3.6962	2.32376	GO:0003723;GO:0005515;GO:0005634;GO:0005654;GO:0005829;GO:0014069;GO:0016020;GO:0043484;GO:1990904	RNA binding;protein binding;nucleus;nucleoplasm;cytosol;postsynaptic density;membrane;regulation of RNA splicing;ribonucleoprotein complex
12906	FGFR1	0.0047794	0.016738	0.834619	371	2	0.61949	2.32063	GO:0000165;GO:0001501;GO:0001764;GO:0001837;GO:0004713;GO:0004714;GO:0005007;GO:0005515;GO:0005524;GO:0005576;GO:0005634;GO:0005829;GO:0005886;GO:0005887;GO:0006468;GO:0007169;GO:0007275;GO:0008201;GO:0008284;GO:0008543;GO:0010518;GO:0010863;GO:0014068;GO:0016021;GO:0016477;GO:0017134;GO:0018108;GO:0031410;GO:0033674;GO:0042802;GO:0042803;GO:0043009;GO:0043235;GO:0043406;GO:0043410;GO:0043536;GO:…	MAPK cascade;skeletal system development;neuron migration;epithelial to mesenchymal transition;protein tyrosine kinase activity;transmembrane receptor protein tyrosine kinase activity;fibroblast growth factor-activated receptor activity;protein binding;ATP binding;extracellular region;nucleus;cytosol;plasma membrane;integral component of plasma membrane;protein phosphorylation;transmembrane recep…
16861	ZNF844	0.0047857	0.016748	0.834619	372	3	4.1615	2.32005	GO:0000977;GO:0000981;GO:0005515;GO:0005634;GO:0006357;GO:0046872	RNA polymerase II transcription regulatory region sequence-specific DNA binding;DNA-binding transcription factor activity, RNA polymerase II-specific;protein binding;nucleus;regulation of transcription by RNA polymerase II;metal ion binding
18985	JKAMP	0.0047877	0.016752	0.834619	373	4	3.7389	2.31987	GO:0005789;GO:0006986;GO:0016021;GO:0030433;GO:0031625	endoplasmic reticulum membrane;response to unfolded protein;integral component of membrane;ubiquitin-dependent ERAD pathway;ubiquitin protein ligase binding
18984	FAM204A	0.0047953	0.016777	0.834619	374	4	2.9786	2.31918	GO:0005515	protein binding
15440	TDRD6	0.0048316	0.016889	0.834619	375	2	3.0774	2.31591	GO:0005737;GO:0007283;GO:0030154;GO:0033391	cytoplasm;spermatogenesis;cell differentiation;chromatoid body
18668	FAM20A	0.0048493	0.016948	0.834619	376	3	4.3316	2.31432	GO:0001934;GO:0004674;GO:0005515;GO:0005615;GO:0005737;GO:0005783;GO:0005794;GO:0006468;GO:0009617;GO:0016773;GO:0031214;GO:0043539;GO:0044691;GO:0055074;GO:0070062;GO:0070166;GO:0071902	positive regulation of protein phosphorylation;protein serine/threonine kinase activity;protein binding;extracellular space;cytoplasm;endoplasmic reticulum;Golgi apparatus;protein phosphorylation;response to bacterium;phosphotransferase activity, alcohol group as acceptor;biomineral tissue development;protein serine/threonine kinase activator activity;tooth eruption;calcium ion homeostasis;extrac…
18983	DPRX	0.0048759	0.017038	0.834619	377	4	3.9777	2.31195	GO:0000785;GO:0000978;GO:0000981;GO:0005634;GO:0006357;GO:1990837	chromatin;RNA polymerase II cis-regulatory region sequence-specific DNA binding;DNA-binding transcription factor activity, RNA polymerase II-specific;nucleus;regulation of transcription by RNA polymerase II;sequence-specific double-stranded DNA binding
18982	CCDC63	0.0048798	0.01705	0.834619	378	4	3.1842	2.3116	GO:0003341;GO:0005930;GO:0007286;GO:0036158	cilium movement;axoneme;spermatid development;outer dynein arm assembly
14576	PLXNA3	0.0048837	0.017061	0.834619	379	3	3.6663	2.31125	GO:0002116;GO:0004888;GO:0005515;GO:0005886;GO:0005887;GO:0007162;GO:0007275;GO:0008360;GO:0016020;GO:0017154;GO:0021612;GO:0021637;GO:0021766;GO:0021785;GO:0021860;GO:0030334;GO:0043087;GO:0048843;GO:0050772;GO:0050919;GO:0051495;GO:0071526;GO:1902287;GO:1990138	semaphorin receptor complex;transmembrane signaling receptor activity;protein binding;plasma membrane;integral component of plasma membrane;negative regulation of cell adhesion;multicellular organism development;regulation of cell shape;membrane;semaphorin receptor activity;facial nerve structural organization;trigeminal nerve structural organization;hippocampus development;branchiomotor neuron a…
18928	ANKRD34A	0.0048848	0.017066	0.834619	380	4	3.9982	2.31115		NA
18981	EPHA8	0.0048866	0.017072	0.834619	381	4	2.8898	2.31099	GO:0004714;GO:0005004;GO:0005005;GO:0005524;GO:0005886;GO:0005887;GO:0006929;GO:0007155;GO:0007169;GO:0007275;GO:0007411;GO:0016322;GO:0018108;GO:0019838;GO:0030155;GO:0031175;GO:0031901;GO:0033628;GO:0033674;GO:0043005;GO:0043235;GO:0043410;GO:0043552;GO:0046777;GO:0048013;GO:0071372	transmembrane receptor protein tyrosine kinase activity;GPI-linked ephrin receptor activity;transmembrane-ephrin receptor activity;ATP binding;plasma membrane;integral component of plasma membrane;substrate-dependent cell migration;cell adhesion;transmembrane receptor protein tyrosine kinase signaling pathway;multicellular organism development;axon guidance;neuron remodeling;peptidyl-tyrosine pho…
18980	CCDC91	0.0049137	0.017153	0.834619	382	4	3.1003	2.30859	GO:0005654;GO:0005794;GO:0005802;GO:0005829;GO:0015031;GO:0016020;GO:0090160	nucleoplasm;Golgi apparatus;trans-Golgi network;cytosol;protein transport;membrane;Golgi to lysosome transport
17397	CYP8B1	0.0049305	0.017208	0.834619	383	3	3.9866	2.30711	GO:0005506;GO:0005789;GO:0006699;GO:0008397;GO:0016021;GO:0016125;GO:0019825;GO:0020037;GO:0031667;GO:0033778;GO:0033779;GO:0038183;GO:0045797;GO:0070723	iron ion binding;endoplasmic reticulum membrane;bile acid biosynthetic process;sterol 12-alpha-hydroxylase activity;integral component of membrane;sterol metabolic process;oxygen binding;heme binding;response to nutrient levels;7alpha-hydroxycholest-4-en-3-one 12alpha-hydroxylase activity;5beta-cholestane-3alpha,7alpha-diol 12alpha-hydroxylase activity;bile acid signaling pathway;positive regulat…
18979	TRDMT1	0.0049341	0.017219	0.834619	384	4	2.7794	2.30679	GO:0001975;GO:0003723;GO:0005654;GO:0005737;GO:0006400;GO:0008175;GO:0016428;GO:0030488;GO:0036416	response to amphetamine;RNA binding;nucleoplasm;cytoplasm;tRNA modification;tRNA methyltransferase activity;tRNA (cytosine-5-)-methyltransferase activity;tRNA methylation;tRNA stabilization
15439	DBI	0.0049358	0.017224	0.834619	385	2	2.3903	2.30664	GO:0005788;GO:0005794;GO:0008289;GO:0030156;GO:0032994;GO:0036042;GO:0036151;GO:0042802;GO:0070062;GO:1903060;GO:1905920;GO:2001140	endoplasmic reticulum lumen;Golgi apparatus;lipid binding;benzodiazepine receptor binding;protein-lipid complex;long-chain fatty acyl-CoA binding;phosphatidylcholine acyl-chain remodeling;identical protein binding;extracellular exosome;negative regulation of protein lipidation;positive regulation of CoA-transferase activity;positive regulation of phospholipid transport
16250	SCN9A	0.0049629	0.017319	0.834619	386	3	3.8713	2.30426	GO:0001518;GO:0005244;GO:0005248;GO:0005887;GO:0006814;GO:0006954;GO:0009636;GO:0009791;GO:0019228;GO:0019233;GO:0030424;GO:0031402;GO:0034765;GO:0035725;GO:0048266;GO:0086010	voltage-gated sodium channel complex;voltage-gated ion channel activity;voltage-gated sodium channel activity;integral component of plasma membrane;sodium ion transport;inflammatory response;response to toxic substance;post-embryonic development;neuronal action potential;sensory perception of pain;axon;sodium ion binding;regulation of ion transmembrane transport;sodium ion transmembrane transport…
18978	OR8H2	0.004986	0.017391	0.834619	387	4	3.2863	2.30225	GO:0004930;GO:0004984;GO:0005549;GO:0005886;GO:0007186;GO:0007608;GO:0016021;GO:0050911	G protein-coupled receptor activity;olfactory receptor activity;odorant binding;plasma membrane;G protein-coupled receptor signaling pathway;sensory perception of smell;integral component of membrane;detection of chemical stimulus involved in sensory perception of smell
18977	WDR6	0.0049968	0.017428	0.834619	388	4	3.6001	2.30131	GO:0003723;GO:0005515;GO:0005737;GO:0005829;GO:0005886;GO:0007049;GO:0008285;GO:0010507;GO:0030488;GO:0043560;GO:0051726	RNA binding;protein binding;cytoplasm;cytosol;plasma membrane;cell cycle;negative regulation of cell population proliferation;negative regulation of autophagy;tRNA methylation;insulin receptor substrate binding;regulation of cell cycle
18976	ZNF550	0.0050125	0.017474	0.834619	389	4	2.6809	2.29995	GO:0000122;GO:0000977;GO:0000981;GO:0001227;GO:0005515;GO:0005634;GO:0006357;GO:0046872	negative regulation of transcription by RNA polymerase II;RNA polymerase II transcription regulatory region sequence-specific DNA binding;DNA-binding transcription factor activity, RNA polymerase II-specific;DNA-binding transcription repressor activity, RNA polymerase II-specific;protein binding;nucleus;regulation of transcription by RNA polymerase II;metal ion binding
18975	REG3G	0.0050244	0.017512	0.834619	390	4	2.6971	2.29892	GO:0002755;GO:0005576;GO:0005615;GO:0005737;GO:0006953;GO:0008284;GO:0010838;GO:0038023;GO:0042834;GO:0043434;GO:0044278;GO:0045617;GO:0050830;GO:0051838;GO:0061844;GO:0070492;GO:0090303	MyD88-dependent toll-like receptor signaling pathway;extracellular region;extracellular space;cytoplasm;acute-phase response;positive regulation of cell population proliferation;positive regulation of keratinocyte proliferation;signaling receptor activity;peptidoglycan binding;response to peptide hormone;cell wall disruption in other organism;negative regulation of keratinocyte differentiation;de…
13831	B3GNT5	0.0050249	0.017512	0.834619	391	2	2.8506	2.29887	GO:0000139;GO:0005515;GO:0006486;GO:0007417;GO:0007420;GO:0008457;GO:0008499;GO:0009247;GO:0016021;GO:0016266;GO:0016757;GO:0047256	Golgi membrane;protein binding;protein glycosylation;central nervous system development;brain development;beta-galactosyl-N-acetylglucosaminylgalactosylglucosyl-ceramide beta-1,3-acetylglucosaminyltransferase activity;UDP-galactose:beta-N-acetylglucosamine beta-1,3-galactosyltransferase activity;glycolipid biosynthetic process;integral component of membrane;O-glycan processing;glycosyltransferase…
12901	HIST1H2BM	0.0050401	0.017567	0.834619	392	3	2.476	2.29756	GO:0000786;GO:0003677;GO:0005634;GO:0005654;GO:0005829;GO:0006334;GO:0046982;GO:0070062	nucleosome;DNA binding;nucleus;nucleoplasm;cytosol;nucleosome assembly;protein heterodimerization activity;extracellular exosome
18974	SUSD1	0.0050501	0.017599	0.834619	393	4	3.923	2.2967	GO:0005509;GO:0016021	calcium ion binding;integral component of membrane
18973	ACAD11	0.005055	0.017619	0.834619	394	4	3.0646	2.29628	GO:0003995;GO:0004466;GO:0005515;GO:0005634;GO:0005739;GO:0005743;GO:0005777;GO:0006635;GO:0017099;GO:0031966;GO:0033539;GO:0050660;GO:0070991	acyl-CoA dehydrogenase activity;long-chain-acyl-CoA dehydrogenase activity;protein binding;nucleus;mitochondrion;mitochondrial inner membrane;peroxisome;fatty acid beta-oxidation;very-long-chain-acyl-CoA dehydrogenase activity;mitochondrial membrane;fatty acid beta-oxidation using acyl-CoA dehydrogenase;flavin adenine dinucleotide binding;medium-chain-acyl-CoA dehydrogenase activity
18227	CDX2	0.0050555	0.01762	0.834619	395	3	3.5169	2.29624	GO:0000122;GO:0000785;GO:0000794;GO:0000977;GO:0000978;GO:0000981;GO:0001227;GO:0001568;GO:0001829;GO:0003700;GO:0005515;GO:0005634;GO:0005654;GO:0006357;GO:0008284;GO:0008327;GO:0008333;GO:0009790;GO:0009887;GO:0009948;GO:0014807;GO:0017053;GO:0030154;GO:0035019;GO:0045197;GO:0045597;GO:0045944;GO:0060575;GO:0060711;GO:1990837	negative regulation of transcription by RNA polymerase II;chromatin;condensed nuclear chromosome;RNA polymerase II transcription regulatory region sequence-specific DNA binding;RNA polymerase II cis-regulatory region sequence-specific DNA binding;DNA-binding transcription factor activity, RNA polymerase II-specific;DNA-binding transcription repressor activity, RNA polymerase II-specific;blood ves…
18823	ATP6AP1	0.0050862	0.017727	0.834619	396	3	4.4719	2.29361	GO:0005515;GO:0005524;GO:0005789;GO:0006879;GO:0010008;GO:0016021;GO:0016469;GO:0030641;GO:0031267;GO:0033116;GO:0033180;GO:0033181;GO:0036295;GO:0045669;GO:0045780;GO:0045851;GO:0045921;GO:0051656;GO:0070062;GO:0070374;GO:1902600;GO:2001206	protein binding;ATP binding;endoplasmic reticulum membrane;cellular iron ion homeostasis;endosome membrane;integral component of membrane;proton-transporting two-sector ATPase complex;regulation of cellular pH;small GTPase binding;endoplasmic reticulum-Golgi intermediate compartment membrane;proton-transporting V-type ATPase, V1 domain;plasma membrane proton-transporting V-type ATPase complex;cel…
18972	BCL9	0.0050889	0.017738	0.834619	397	4	2.6435	2.29338	GO:0003713;GO:0005515;GO:0005654;GO:0005801;GO:0008013;GO:0014908;GO:0017015;GO:0035019;GO:0035914;GO:0045944;GO:0060070;GO:1990907	transcription coactivator activity;protein binding;nucleoplasm;cis-Golgi network;beta-catenin binding;myotube differentiation involved in skeletal muscle regeneration;regulation of transforming growth factor beta receptor signaling pathway;somatic stem cell population maintenance;skeletal muscle cell differentiation;positive regulation of transcription by RNA polymerase II;canonical Wnt signaling…
11408	ADGRD1	0.0050922	0.017747	0.834619	398	2	-1.0196	2.29309	GO:0004930;GO:0005515;GO:0005654;GO:0005886;GO:0005887;GO:0007166;GO:0007186;GO:0007189;GO:0016021	G protein-coupled receptor activity;protein binding;nucleoplasm;plasma membrane;integral component of plasma membrane;cell surface receptor signaling pathway;G protein-coupled receptor signaling pathway;adenylate cyclase-activating G protein-coupled receptor signaling pathway;integral component of membrane
17616	MALRD1	0.0051214	0.017843	0.834619	399	2	2.7351	2.29061	GO:0005794;GO:0016021;GO:0030659;GO:0042632;GO:0070858	Golgi apparatus;integral component of membrane;cytoplasmic vesicle membrane;cholesterol homeostasis;negative regulation of bile acid biosynthetic process
3531	MOCOS	0.0051302	0.017873	0.834619	400	2	2.8076	2.28987	GO:0005515;GO:0005575;GO:0005829;GO:0006777;GO:0008265;GO:0016829;GO:0030151;GO:0030170;GO:0032324;GO:0043545;GO:0102867	protein binding;cellular_component;cytosol;Mo-molybdopterin cofactor biosynthetic process;Mo-molybdopterin cofactor sulfurase activity;lyase activity;molybdenum ion binding;pyridoxal phosphate binding;molybdopterin cofactor biosynthetic process;molybdopterin cofactor metabolic process;molybdenum cofactor sulfurtransferase activity
12407	S100A7	0.005139	0.017899	0.834619	401	3	3.9935	2.28912	GO:0000302;GO:0001525;GO:0005509;GO:0005515;GO:0005576;GO:0005615;GO:0005634;GO:0005737;GO:0005783;GO:0005829;GO:0005925;GO:0008270;GO:0008544;GO:0010820;GO:0030216;GO:0032496;GO:0035578;GO:0045087;GO:0048306;GO:0050786;GO:0050829;GO:0051238;GO:0061844;GO:0062023;GO:0070374;GO:0071624;GO:0090026	response to reactive oxygen species;angiogenesis;calcium ion binding;protein binding;extracellular region;extracellular space;nucleus;cytoplasm;endoplasmic reticulum;cytosol;focal adhesion;zinc ion binding;epidermis development;positive regulation of T cell chemotaxis;keratinocyte differentiation;response to lipopolysaccharide;azurophil granule lumen;innate immune response;calcium-dependent prote…
17405	INA	0.0051409	0.017903	0.834619	402	3	3.9709	2.28896	GO:0005200;GO:0005515;GO:0005615;GO:0005883;GO:0021762;GO:0030154;GO:0036464;GO:0060052;GO:0098685;GO:0098794;GO:0098973;GO:0098974;GO:0099184;GO:0099185;GO:1990830	structural constituent of cytoskeleton;protein binding;extracellular space;neurofilament;substantia nigra development;cell differentiation;cytoplasmic ribonucleoprotein granule;neurofilament cytoskeleton organization;Schaffer collateral - CA1 synapse;postsynapse;structural constituent of postsynaptic actin cytoskeleton;postsynaptic actin cytoskeleton organization;structural constituent of postsyn…
7141	ARSD	0.0051443	0.017916	0.834619	403	2	2.333	2.28867	GO:0004065;GO:0005764;GO:0005788;GO:0046872	arylsulfatase activity;lysosome;endoplasmic reticulum lumen;metal ion binding
18922	LAMB3	0.0051864	0.018072	0.834619	404	4	4.2774	2.28513	GO:0005198;GO:0005201;GO:0005515;GO:0005576;GO:0005610;GO:0008544;GO:0009887;GO:0009888;GO:0016477;GO:0034446;GO:0035987;GO:0043256;GO:0044877;GO:0050873;GO:0062023;GO:0070831	structural molecule activity;extracellular matrix structural constituent;protein binding;extracellular region;laminin-5 complex;epidermis development;animal organ morphogenesis;tissue development;cell migration;substrate adhesion-dependent cell spreading;endodermal cell differentiation;laminin complex;protein-containing complex binding;brown fat cell differentiation;collagen-containing extracellu…
15214	PDHA1	0.0051876	0.018075	0.834619	405	3	4.4133	2.28503	GO:0004739;GO:0005515;GO:0005634;GO:0005730;GO:0005739;GO:0005759;GO:0006006;GO:0006086;GO:0006099;GO:0034604;GO:0045254;GO:0061732	pyruvate dehydrogenase (acetyl-transferring) activity;protein binding;nucleus;nucleolus;mitochondrion;mitochondrial matrix;glucose metabolic process;acetyl-CoA biosynthetic process from pyruvate;tricarboxylic acid cycle;pyruvate dehydrogenase (NAD+) activity;pyruvate dehydrogenase complex;mitochondrial acetyl-CoA biosynthetic process from pyruvate
14991	DPEP3	0.0051965	0.018106	0.834619	406	3	4.3023	2.28429	GO:0001669;GO:0005886;GO:0006508;GO:0016805;GO:0031225;GO:0046872;GO:0070573	acrosomal vesicle;plasma membrane;proteolysis;dipeptidase activity;anchored component of membrane;metal ion binding;metallodipeptidase activity
16421	ATP6V1D	0.0051987	0.018111	0.834619	407	3	4.0885	2.28411	GO:0005515;GO:0005765;GO:0005813;GO:0005829;GO:0005886;GO:0005929;GO:0016020;GO:0016241;GO:0033176;GO:0035579;GO:0046961;GO:0060271;GO:0061512;GO:0070062;GO:1902600	protein binding;lysosomal membrane;centrosome;cytosol;plasma membrane;cilium;membrane;regulation of macroautophagy;proton-transporting V-type ATPase complex;specific granule membrane;proton-transporting ATPase activity, rotational mechanism;cilium assembly;protein localization to cilium;extracellular exosome;proton transmembrane transport
18971	GOLGA8N	0.0052096	0.018145	0.834619	408	4	2.8792	2.2832	GO:0000137;GO:0005801;GO:0007030;GO:0032580;GO:0051225	Golgi cis cisterna;cis-Golgi network;Golgi organization;Golgi cisterna membrane;spindle assembly
18970	RAX	0.0052339	0.018226	0.834619	409	4	2.6058	2.28117	GO:0000785;GO:0000978;GO:0000981;GO:0001228;GO:0005634;GO:0006357;GO:0007389;GO:0007601;GO:0021854;GO:0043010;GO:0045944;GO:0060173;GO:1990837	chromatin;RNA polymerase II cis-regulatory region sequence-specific DNA binding;DNA-binding transcription factor activity, RNA polymerase II-specific;DNA-binding transcription activator activity, RNA polymerase II-specific;nucleus;regulation of transcription by RNA polymerase II;pattern specification process;visual perception;hypothalamus development;camera-type eye development;positive regulatio…
18917	CORO1C	0.0052411	0.01825	0.834619	410	4	4.1696	2.28058	GO:0001755;GO:0001932;GO:0001933;GO:0005515;GO:0005925;GO:0005938;GO:0006909;GO:0007015;GO:0007165;GO:0010008;GO:0010632;GO:0010633;GO:0010762;GO:0015629;GO:0016197;GO:0016328;GO:0016477;GO:0016600;GO:0030017;GO:0030027;GO:0031267;GO:0031982;GO:0032587;GO:0042383;GO:0044387;GO:0045184;GO:0045202;GO:0051015;GO:0051893;GO:0051895;GO:0090148;GO:0090630;GO:0097750;GO:0140285;GO:1900024;GO:1900025;GO:…	neural crest cell migration;regulation of protein phosphorylation;negative regulation of protein phosphorylation;protein binding;focal adhesion;cell cortex;phagocytosis;actin filament organization;signal transduction;endosome membrane;regulation of epithelial cell migration;negative regulation of epithelial cell migration;regulation of fibroblast migration;actin cytoskeleton;endosomal transport;l…
12574	CASP1	0.0052454	0.018265	0.834619	411	2	3.0062	2.28022	GO:0001666;GO:0004175;GO:0004197;GO:0005515;GO:0005576;GO:0005737;GO:0005739;GO:0005829;GO:0005886;GO:0006508;GO:0006915;GO:0006919;GO:0007165;GO:0008656;GO:0010506;GO:0016540;GO:0019900;GO:0032730;GO:0032731;GO:0032991;GO:0033198;GO:0042802;GO:0042981;GO:0043123;GO:0043280;GO:0050700;GO:0050727;GO:0050829;GO:0051882;GO:0060081;GO:0070269;GO:0071222;GO:0071260;GO:0071310;GO:0071346;GO:0072557;GO:…	response to hypoxia;endopeptidase activity;cysteine-type endopeptidase activity;protein binding;extracellular region;cytoplasm;mitochondrion;cytosol;plasma membrane;proteolysis;apoptotic process;activation of cysteine-type endopeptidase activity involved in apoptotic process;signal transduction;cysteine-type endopeptidase activator activity involved in apoptotic process;regulation of autophagy;pr…
11739	CFH	0.0052486	0.018277	0.834619	412	1	-0.56081	2.27996	GO:0005515;GO:0005576;GO:0005615;GO:0006956;GO:0006957;GO:0008201;GO:0030449;GO:0042802;GO:0043395;GO:0070062;GO:0072562;GO:1903659	protein binding;extracellular region;extracellular space;complement activation;complement activation, alternative pathway;heparin binding;regulation of complement activation;identical protein binding;heparan sulfate proteoglycan binding;extracellular exosome;blood microparticle;regulation of complement-dependent cytotoxicity
18969	C12orf80	0.0052543	0.018295	0.834619	413	4	2.3979	2.27949		NA
16356	HRH1	0.0052632	0.01832	0.834619	414	2	3.3897	2.27875	GO:0004930;GO:0004969;GO:0004993;GO:0005829;GO:0005886;GO:0005887;GO:0006954;GO:0007186;GO:0007187;GO:0007200;GO:0007268;GO:0007613;GO:0008542;GO:0030425;GO:0030594;GO:0032962;GO:0043114;GO:0045202;GO:0045907;GO:0048016;GO:0048167;GO:0048245;GO:0071420;GO:0098664	G protein-coupled receptor activity;histamine receptor activity;G protein-coupled serotonin receptor activity;cytosol;plasma membrane;integral component of plasma membrane;inflammatory response;G protein-coupled receptor signaling pathway;G protein-coupled receptor signaling pathway, coupled to cyclic nucleotide second messenger;phospholipase C-activating G protein-coupled receptor signaling path…
18967	DIO2	0.0052738	0.018362	0.834619	415	4	3.5563	2.27788	GO:0001514;GO:0004800;GO:0005886;GO:0006590;GO:0008430;GO:0016020;GO:0016021;GO:0031625;GO:0033798;GO:0042403;GO:0042404;GO:0042446;GO:0050873;GO:0120162	selenocysteine incorporation;thyroxine 5'-deiodinase activity;plasma membrane;thyroid hormone generation;selenium binding;membrane;integral component of membrane;ubiquitin protein ligase binding;thyroxine 5-deiodinase activity;thyroid hormone metabolic process;thyroid hormone catabolic process;hormone biosynthetic process;brown fat cell differentiation;positive regulation of cold-induced thermoge…
15304	BRWD3	0.0052766	0.01837	0.834619	416	3	3.6915	2.27765	GO:0005634;GO:0006357;GO:0007010;GO:0008360	nucleus;regulation of transcription by RNA polymerase II;cytoskeleton organization;regulation of cell shape
18940	SPRYD7	0.0052872	0.018404	0.834619	417	4	4.3438	2.27677	GO:0005515	protein binding
8523	DEFB121	0.0053007	0.01845	0.834619	418	3	2.3776	2.27567	GO:0003674;GO:0005515;GO:0005576;GO:0042742;GO:0045087	molecular_function;protein binding;extracellular region;defense response to bacterium;innate immune response
18966	ORMDL1	0.0053046	0.018461	0.834619	419	4	3.4499	2.27535	GO:0005515;GO:0005783;GO:0005789;GO:0006672;GO:0016021;GO:0035339;GO:0090156;GO:1900060	protein binding;endoplasmic reticulum;endoplasmic reticulum membrane;ceramide metabolic process;integral component of membrane;SPOTS complex;cellular sphingolipid homeostasis;negative regulation of ceramide biosynthetic process
18965	KCNMA1	0.0053138	0.018485	0.834619	420	4	2.4388	2.27459	GO:0001666;GO:0003779;GO:0005249;GO:0005515;GO:0005886;GO:0005901;GO:0006813;GO:0006970;GO:0008076;GO:0015269;GO:0016021;GO:0016324;GO:0030007;GO:0034465;GO:0034765;GO:0042391;GO:0043065;GO:0045211;GO:0045794;GO:0046872;GO:0051592;GO:0060072;GO:0060073;GO:0060083;GO:0060087;GO:0071805	response to hypoxia;actin binding;voltage-gated potassium channel activity;protein binding;plasma membrane;caveola;potassium ion transport;response to osmotic stress;voltage-gated potassium channel complex;calcium-activated potassium channel activity;integral component of membrane;apical plasma membrane;cellular potassium ion homeostasis;response to carbon monoxide;regulation of ion transmembrane…
15662	FAM50B	0.0053228	0.018514	0.834619	421	3	4.138	2.27386	GO:0005515;GO:0005634;GO:0005654;GO:0006325;GO:0030496;GO:0045171	protein binding;nucleus;nucleoplasm;chromatin organization;midbody;intercellular bridge
7033	SH3BGRL2	0.0053528	0.01861	0.834619	422	2	-0.3751	2.27142	GO:0005654;GO:0017124;GO:0031965	nucleoplasm;SH3 domain binding;nuclear membrane
15219	THAP7	0.0053569	0.018624	0.834619	423	3	3.8844	2.27109	GO:0000122;GO:0001222;GO:0003677;GO:0005515;GO:0005634;GO:0005654;GO:0005694;GO:0006355;GO:0016607;GO:0031493;GO:0031965;GO:0035064;GO:0035067;GO:0042802;GO:0042826;GO:0043231;GO:0045892;GO:0046872;GO:0047485;GO:0070577;GO:0070742;GO:0106153;GO:0140296	negative regulation of transcription by RNA polymerase II;transcription corepressor binding;DNA binding;protein binding;nucleus;nucleoplasm;chromosome;regulation of transcription, DNA-templated;nuclear speck;nucleosomal histone binding;nuclear membrane;methylated histone binding;negative regulation of histone acetylation;identical protein binding;histone deacetylase binding;intracellular membrane…
12266	AGR3	0.0053622	0.01864	0.834619	424	3	3.8371	2.27066	GO:0002162;GO:0005515;GO:0005783;GO:0008150;GO:0043231;GO:0060548	dystroglycan binding;protein binding;endoplasmic reticulum;biological_process;intracellular membrane-bounded organelle;negative regulation of cell death
18964	OR51L1	0.0053728	0.018679	0.834619	425	4	2.7545	2.2698	GO:0004930;GO:0004984;GO:0005886;GO:0007186;GO:0016021;GO:0050911	G protein-coupled receptor activity;olfactory receptor activity;plasma membrane;G protein-coupled receptor signaling pathway;integral component of membrane;detection of chemical stimulus involved in sensory perception of smell
18963	KCNH8	0.0053821	0.018709	0.834619	426	4	3.497	2.26905	GO:0005249;GO:0005886;GO:0005887;GO:0034765;GO:0042391;GO:0071805	voltage-gated potassium channel activity;plasma membrane;integral component of plasma membrane;regulation of ion transmembrane transport;regulation of membrane potential;potassium ion transmembrane transport
18962	RNF10	0.0053832	0.018712	0.834619	427	4	2.7684	2.26896	GO:0000976;GO:0005515;GO:0005634;GO:0005737;GO:0010626;GO:0031643;GO:0045893;GO:0045944;GO:0046872;GO:0051865;GO:0061630	transcription cis-regulatory region binding;protein binding;nucleus;cytoplasm;negative regulation of Schwann cell proliferation;positive regulation of myelination;positive regulation of transcription, DNA-templated;positive regulation of transcription by RNA polymerase II;metal ion binding;protein autoubiquitination;ubiquitin protein ligase activity
10428	LDB2	0.005391	0.018733	0.834619	428	3	4.0462	2.26833	GO:0000122;GO:0001942;GO:0003712;GO:0005515;GO:0005634;GO:0005654;GO:0005667;GO:0005730;GO:0005886;GO:0007399;GO:0010669;GO:0019899;GO:0030274;GO:0030334;GO:0031252;GO:0035019;GO:0043549;GO:0044089;GO:0045944	negative regulation of transcription by RNA polymerase II;hair follicle development;transcription coregulator activity;protein binding;nucleus;nucleoplasm;transcription regulator complex;nucleolus;plasma membrane;nervous system development;epithelial structure maintenance;enzyme binding;LIM domain binding;regulation of cell migration;cell leading edge;somatic stem cell population maintenance;regu…
11822	INIP	0.0053979	0.018753	0.834619	429	2	2.0138	2.26778	GO:0005515;GO:0005634;GO:0005654;GO:0006281;GO:0006974;GO:0010212;GO:0035861;GO:0070876	protein binding;nucleus;nucleoplasm;DNA repair;cellular response to DNA damage stimulus;response to ionizing radiation;site of double-strand break;SOSS complex
9437	GOLGA8J	0.005405	0.018777	0.834619	430	2	-1.006	2.2672	GO:0000137;GO:0005801;GO:0007030;GO:0032580;GO:0051225	Golgi cis cisterna;cis-Golgi network;Golgi organization;Golgi cisterna membrane;spindle assembly
7416	KRTAP10-3	0.0054571	0.018959	0.838265	431	1	1.7389	2.26304	GO:0005829;GO:0045095	cytosol;keratin filament
18961	EOMES	0.0054763	0.019022	0.838265	432	4	2.3454	2.26151	GO:0000122;GO:0000978;GO:0000981;GO:0001706;GO:0001707;GO:0001708;GO:0001714;GO:0001947;GO:0002250;GO:0002302;GO:0003677;GO:0005634;GO:0006357;GO:0007420;GO:0043433;GO:0043565;GO:0045893;GO:0045944;GO:0060706;GO:0060809;GO:0061629;GO:1990837	negative regulation of transcription by RNA polymerase II;RNA polymerase II cis-regulatory region sequence-specific DNA binding;DNA-binding transcription factor activity, RNA polymerase II-specific;endoderm formation;mesoderm formation;cell fate specification;endodermal cell fate specification;heart looping;adaptive immune response;CD8-positive, alpha-beta T cell differentiation involved in immun…
18868	KIF13B	0.0054962	0.019094	0.838265	433	3	3.9066	2.25994	GO:0003777;GO:0005515;GO:0005524;GO:0005737;GO:0005829;GO:0005871;GO:0005874;GO:0005902;GO:0006605;GO:0007018;GO:0007165;GO:0008017;GO:0016887;GO:0019901;GO:0030424;GO:0033270;GO:0042110;GO:0050770;GO:0071889	microtubule motor activity;protein binding;ATP binding;cytoplasm;cytosol;kinesin complex;microtubule;microvillus;protein targeting;microtubule-based movement;signal transduction;microtubule binding;ATP hydrolysis activity;protein kinase binding;axon;paranode region of axon;T cell activation;regulation of axonogenesis;14-3-3 protein binding
18247	COL9A2	0.0054998	0.019109	0.838265	434	3	3.9764	2.25965	GO:0001501;GO:0005201;GO:0005515;GO:0005576;GO:0005594;GO:0005615;GO:0005788;GO:0030020;GO:0030198;GO:0031012;GO:0062023	skeletal system development;extracellular matrix structural constituent;protein binding;extracellular region;collagen type IX trimer;extracellular space;endoplasmic reticulum lumen;extracellular matrix structural constituent conferring tensile strength;extracellular matrix organization;extracellular matrix;collagen-containing extracellular matrix
12783	PAPOLA	0.0055092	0.019141	0.838265	435	1	-0.2026	2.25891	GO:0000287;GO:0003723;GO:0004652;GO:0005515;GO:0005524;GO:0005634;GO:0005654;GO:0005737;GO:0006378;GO:0030145;GO:0031124;GO:0031440;GO:0043631	magnesium ion binding;RNA binding;polynucleotide adenylyltransferase activity;protein binding;ATP binding;nucleus;nucleoplasm;cytoplasm;mRNA polyadenylation;manganese ion binding;mRNA 3'-end processing;regulation of mRNA 3'-end processing;RNA polyadenylation
18960	LZTR1	0.005544	0.019245	0.838265	436	4	3.3494	2.25618	GO:0005515;GO:0005794;GO:0012505;GO:0016567;GO:0031267;GO:0031463;GO:0046580;GO:0055038	protein binding;Golgi apparatus;endomembrane system;protein ubiquitination;small GTPase binding;Cul3-RING ubiquitin ligase complex;negative regulation of Ras protein signal transduction;recycling endosome membrane
18959	RBMY1E	0.0055536	0.019273	0.838265	437	4	3.5007	2.25543	GO:0003723;GO:0005515;GO:0005634;GO:0006397;GO:0008380;GO:1990904	RNA binding;protein binding;nucleus;mRNA processing;RNA splicing;ribonucleoprotein complex
18958	HMGB4	0.0055558	0.019283	0.838265	438	4	2.4194	2.25525	GO:0005515;GO:0005634;GO:0005694;GO:0006357;GO:0008301	protein binding;nucleus;chromosome;regulation of transcription by RNA polymerase II;DNA binding, bending
16027	OLIG1	0.0055571	0.019286	0.838265	439	3	4.1405	2.25515	GO:0000785;GO:0000978;GO:0000981;GO:0005515;GO:0005634;GO:0006357;GO:0014003;GO:0030182;GO:0046983;GO:0048663	chromatin;RNA polymerase II cis-regulatory region sequence-specific DNA binding;DNA-binding transcription factor activity, RNA polymerase II-specific;protein binding;nucleus;regulation of transcription by RNA polymerase II;oligodendrocyte development;neuron differentiation;protein dimerization activity;neuron fate commitment
9750	PPP1R17	0.0055613	0.019298	0.838265	440	1	-1.4987	2.25482	GO:0004865;GO:0007417;GO:0010921;GO:0035556;GO:0043086	protein serine/threonine phosphatase inhibitor activity;central nervous system development;regulation of phosphatase activity;intracellular signal transduction;negative regulation of catalytic activity
11429	URM1	0.0056134	0.019478	0.843275	441	3	2.0835	2.25077	GO:0002098;GO:0005515;GO:0005634;GO:0005829;GO:0031386;GO:0032447;GO:0034227;GO:0097163	tRNA wobble uridine modification;protein binding;nucleus;cytosol;protein tag;protein urmylation;tRNA thio-modification;sulfur carrier activity
18957	MSI2	0.0056199	0.019501	0.843275	442	4	3.9219	2.25027	GO:0003723;GO:0005515;GO:0005737;GO:0005829;GO:0005844;GO:0008266;GO:0042802;GO:0043231;GO:0048864	RNA binding;protein binding;cytoplasm;cytosol;polysome;poly(U) RNA binding;identical protein binding;intracellular membrane-bounded organelle;stem cell development
15514	CPSF4L	0.0056638	0.019641	0.845341	443	3	3.8839	2.24689	GO:0003723;GO:0005847;GO:0046872;GO:0098789	RNA binding;mRNA cleavage and polyadenylation specificity factor complex;metal ion binding;pre-mRNA cleavage required for polyadenylation
18956	NPBWR1	0.0056814	0.019717	0.845341	444	4	2.419	2.24554	GO:0004930;GO:0004985;GO:0005515;GO:0005886;GO:0005887;GO:0007186;GO:0007218;GO:0007268;GO:0008188;GO:0016021;GO:0019222;GO:0038003;GO:0042277;GO:0042923;GO:0043005;GO:0045202	G protein-coupled receptor activity;G protein-coupled opioid receptor activity;protein binding;plasma membrane;integral component of plasma membrane;G protein-coupled receptor signaling pathway;neuropeptide signaling pathway;chemical synaptic transmission;neuropeptide receptor activity;integral component of membrane;regulation of metabolic process;G protein-coupled opioid receptor signaling pathw…
18955	LHFP	0.0056857	0.019732	0.845341	445	4	3.1752	2.24522		NA
4566	PIK3CA	0.0057176	0.019836	0.845341	446	1	-4.2411	2.24279	GO:0001525;GO:0001889;GO:0001944;GO:0005515;GO:0005524;GO:0005737;GO:0005829;GO:0005886;GO:0005942;GO:0005943;GO:0005944;GO:0006006;GO:0006468;GO:0006909;GO:0007173;GO:0010468;GO:0010592;GO:0014065;GO:0014704;GO:0016020;GO:0016242;GO:0016301;GO:0016303;GO:0016310;GO:0016477;GO:0030027;GO:0030036;GO:0030168;GO:0030295;GO:0030835;GO:0031295;GO:0032008;GO:0032147;GO:0033138;GO:0035004;GO:0035005;GO:…	angiogenesis;liver development;vasculature development;protein binding;ATP binding;cytoplasm;cytosol;plasma membrane;phosphatidylinositol 3-kinase complex;phosphatidylinositol 3-kinase complex, class IA;phosphatidylinositol 3-kinase complex, class IB;glucose metabolic process;protein phosphorylation;phagocytosis;epidermal growth factor receptor signaling pathway;regulation of gene expression;posi…
14005	NKIRAS1	0.0057557	0.019957	0.845341	447	3	3.6757	2.2399	GO:0003924;GO:0005525;GO:0005783;GO:0005829;GO:0007249	GTPase activity;GTP binding;endoplasmic reticulum;cytosol;I-kappaB kinase/NF-kappaB signaling
13359	HSDL1	0.0057697	0.020004	0.845341	448	2	1.6456	2.23885	GO:0005515;GO:0005739;GO:0016229;GO:0043231;GO:0045111	protein binding;mitochondrion;steroid dehydrogenase activity;intracellular membrane-bounded organelle;intermediate filament cytoskeleton
18693	CLSTN1	0.0057837	0.020055	0.845341	449	3	3.4558	2.23779	GO:0000139;GO:0001540;GO:0001558;GO:0005509;GO:0005515;GO:0005576;GO:0005634;GO:0005789;GO:0007155;GO:0007156;GO:0009986;GO:0019894;GO:0042988;GO:0045211;GO:0050806;GO:0051965;GO:0090128;GO:0098845;GO:0098969;GO:0098978;GO:0098982;GO:0099003;GO:0099061;GO:0099065	Golgi membrane;amyloid-beta binding;regulation of cell growth;calcium ion binding;protein binding;extracellular region;nucleus;endoplasmic reticulum membrane;cell adhesion;homophilic cell adhesion via plasma membrane adhesion molecules;cell surface;kinesin binding;X11-like protein binding;postsynaptic membrane;positive regulation of synaptic transmission;positive regulation of synapse assembly;re…
18954	HMBOX1	0.0058257	0.020194	0.845341	450	4	3.5288	2.23465	GO:0000122;GO:0000781;GO:0000785;GO:0003691;GO:0005515;GO:0005634;GO:0005654;GO:0005737;GO:0005813;GO:0005829;GO:0015030;GO:0016604;GO:0016605;GO:0032212;GO:0035563;GO:0042162;GO:0042802;GO:0043565;GO:0044877;GO:0045892;GO:0045893;GO:0051972;GO:0051973;GO:1990837	negative regulation of transcription by RNA polymerase II;chromosome, telomeric region;chromatin;double-stranded telomeric DNA binding;protein binding;nucleus;nucleoplasm;cytoplasm;centrosome;cytosol;Cajal body;nuclear body;PML body;positive regulation of telomere maintenance via telomerase;positive regulation of chromatin binding;telomeric DNA binding;identical protein binding;sequence-specific …
16088	TP73	0.0058289	0.020207	0.845341	451	3	4.1688	2.23441	GO:0000785;GO:0000976;GO:0000978;GO:0000981;GO:0001228;GO:0001822;GO:0002039;GO:0003700;GO:0005515;GO:0005634;GO:0005654;GO:0005794;GO:0005829;GO:0006298;GO:0006357;GO:0006974;GO:0007049;GO:0007346;GO:0008630;GO:0010243;GO:0010468;GO:0019901;GO:0030054;GO:0042493;GO:0042771;GO:0042802;GO:0043065;GO:0043231;GO:0045665;GO:0045893;GO:0045944;GO:0046872;GO:0048714;GO:0051262;GO:0051726;GO:0060044;GO:…	chromatin;transcription cis-regulatory region binding;RNA polymerase II cis-regulatory region sequence-specific DNA binding;DNA-binding transcription factor activity, RNA polymerase II-specific;DNA-binding transcription activator activity, RNA polymerase II-specific;kidney development;p53 binding;DNA-binding transcription factor activity;protein binding;nucleus;nucleoplasm;Golgi apparatus;cytosol…
9924	FAM47C	0.0058352	0.020228	0.845341	452	3	4.226	2.23394		NA
6514	KLK14	0.0058739	0.020365	0.845341	453	2	-0.43212	2.23107	GO:0004252;GO:0005576;GO:0005615;GO:0006508;GO:0009566;GO:0030141;GO:0045744;GO:0045745;GO:0048730;GO:0070684	serine-type endopeptidase activity;extracellular region;extracellular space;proteolysis;fertilization;secretory granule;negative regulation of G protein-coupled receptor signaling pathway;positive regulation of G protein-coupled receptor signaling pathway;epidermis morphogenesis;seminal clot liquefaction
17043	PPP1R27	0.005884	0.02039	0.845341	454	3	4.2394	2.23033	GO:0004864;GO:0005515;GO:0019902;GO:0043086	protein phosphatase inhibitor activity;protein binding;phosphatase binding;negative regulation of catalytic activity
18953	43901	0.0058844	0.020391	0.845341	455	4	2.661	2.2303		NA
18952	ENDOD1	0.0059055	0.020465	0.845341	456	4	2.8238	2.22874	GO:0003676;GO:0004519;GO:0005515;GO:0005576;GO:0005829;GO:0016020;GO:0046872;GO:0070062;GO:0090305	nucleic acid binding;endonuclease activity;protein binding;extracellular region;cytosol;membrane;metal ion binding;extracellular exosome;nucleic acid phosphodiester bond hydrolysis
17044	RSAD2	0.0059151	0.020498	0.845341	457	3	3.9029	2.22804	GO:0001650;GO:0005515;GO:0005739;GO:0005741;GO:0005743;GO:0005783;GO:0005789;GO:0005794;GO:0005811;GO:0009615;GO:0016829;GO:0034157;GO:0034165;GO:0035710;GO:0043367;GO:0043621;GO:0045071;GO:0045087;GO:0046872;GO:0050709;GO:0050778;GO:0051539;GO:0051607;GO:2000553	fibrillar center;protein binding;mitochondrion;mitochondrial outer membrane;mitochondrial inner membrane;endoplasmic reticulum;endoplasmic reticulum membrane;Golgi apparatus;lipid droplet;response to virus;lyase activity;positive regulation of toll-like receptor 7 signaling pathway;positive regulation of toll-like receptor 9 signaling pathway;CD4-positive, alpha-beta T cell activation;CD4-positiv…
18122	CDKN2AIP	0.0059245	0.020539	0.845341	458	3	4.0937	2.22735	GO:0001652;GO:0002039;GO:0003723;GO:0005515;GO:0005654;GO:0005730;GO:0006974;GO:0009967;GO:0030307;GO:0030308;GO:0031647	granular component;p53 binding;RNA binding;protein binding;nucleoplasm;nucleolus;cellular response to DNA damage stimulus;positive regulation of signal transduction;positive regulation of cell growth;negative regulation of cell growth;regulation of protein stability
17455	KLF17	0.005926	0.020545	0.845341	459	2	1.4667	2.22724	GO:0000785;GO:0000976;GO:0000978;GO:0000981;GO:0003700;GO:0005515;GO:0005634;GO:0006357;GO:0046872;GO:1990837	chromatin;transcription cis-regulatory region binding;RNA polymerase II cis-regulatory region sequence-specific DNA binding;DNA-binding transcription factor activity, RNA polymerase II-specific;DNA-binding transcription factor activity;protein binding;nucleus;regulation of transcription by RNA polymerase II;metal ion binding;sequence-specific double-stranded DNA binding
18951	PON2	0.0059458	0.020601	0.845341	460	4	2.3224	2.22579	GO:0004064;GO:0005576;GO:0005634;GO:0005739;GO:0005764;GO:0005886;GO:0006979;GO:0009636;GO:0019439;GO:0042802;GO:0046872;GO:0102007	arylesterase activity;extracellular region;nucleus;mitochondrion;lysosome;plasma membrane;response to oxidative stress;response to toxic substance;aromatic compound catabolic process;identical protein binding;metal ion binding;acyl-L-homoserine-lactone lactonohydrolase activity
18950	BLCAP	0.0059693	0.020669	0.845341	461	4	2.9454	2.22408	GO:0005515;GO:0007049;GO:0016021;GO:0030262	protein binding;cell cycle;integral component of membrane;apoptotic nuclear changes
18949	PAK7	0.0059705	0.020675	0.845341	462	4	2.672	2.22399		NA
14820	SH2B3	0.0059781	0.0207	0.845341	463	3	4.0453	2.22344	GO:0001780;GO:0005068;GO:0005173;GO:0005515;GO:0005829;GO:0005886;GO:0007169;GO:0008285;GO:0030159;GO:0035162;GO:0035556;GO:0035702;GO:0035855;GO:0036016;GO:0038163;GO:0042532;GO:0043407;GO:0046426;GO:0048821;GO:0051898;GO:0060761;GO:0070100;GO:0090331;GO:1900235;GO:1990782;GO:1990869	neutrophil homeostasis;transmembrane receptor protein tyrosine kinase adaptor activity;stem cell factor receptor binding;protein binding;cytosol;plasma membrane;transmembrane receptor protein tyrosine kinase signaling pathway;negative regulation of cell population proliferation;signaling receptor complex adaptor activity;embryonic hemopoiesis;intracellular signal transduction;monocyte homeostasis…
10732	ZSWIM3	0.0060302	0.020871	0.845341	464	2	-0.028276	2.21967	GO:0005515;GO:0008270	protein binding;zinc ion binding
16994	OR10W1	0.0060336	0.020885	0.845341	465	2	2.8928	2.21942	GO:0004930;GO:0004984;GO:0005549;GO:0005886;GO:0007186;GO:0016021;GO:0050911	G protein-coupled receptor activity;olfactory receptor activity;odorant binding;plasma membrane;G protein-coupled receptor signaling pathway;integral component of membrane;detection of chemical stimulus involved in sensory perception of smell
18948	DCAF5	0.0060393	0.020904	0.845341	466	4	2.6904	2.21901	GO:0005515;GO:0005654;GO:0005737;GO:0016567;GO:0080008	protein binding;nucleoplasm;cytoplasm;protein ubiquitination;Cul4-RING E3 ubiquitin ligase complex
10131	AIF1	0.0060527	0.020948	0.845341	467	2	0.55178	2.21805	GO:0001726;GO:0001774;GO:0001891;GO:0001934;GO:0003674;GO:0005509;GO:0005515;GO:0005634;GO:0005737;GO:0005829;GO:0005884;GO:0006911;GO:0006954;GO:0008284;GO:0010468;GO:0010629;GO:0014739;GO:0016601;GO:0021549;GO:0030027;GO:0030041;GO:0030046;GO:0030335;GO:0031668;GO:0032587;GO:0032722;GO:0032755;GO:0032870;GO:0034599;GO:0042102;GO:0043066;GO:0043204;GO:0045429;GO:0048471;GO:0048661;GO:0048662;GO:…	ruffle;microglial cell activation;phagocytic cup;positive regulation of protein phosphorylation;molecular_function;calcium ion binding;protein binding;nucleus;cytoplasm;cytosol;actin filament;phagocytosis, engulfment;inflammatory response;positive regulation of cell population proliferation;regulation of gene expression;negative regulation of gene expression;positive regulation of muscle hyperpla…
18947	OR13C3	0.0060529	0.020949	0.845341	468	4	3.1428	2.21804	GO:0004930;GO:0004984;GO:0005886;GO:0007186;GO:0016021;GO:0050911	G protein-coupled receptor activity;olfactory receptor activity;plasma membrane;G protein-coupled receptor signaling pathway;integral component of membrane;detection of chemical stimulus involved in sensory perception of smell
8687	CT47A12	0.0060823	0.021053	0.845341	469	1	-2.3287	2.21593		NA
15907	PATE1	0.0061039	0.021113	0.845341	470	3	3.565	2.21439	GO:0005515;GO:0005576;GO:0030548;GO:0099601	protein binding;extracellular region;acetylcholine receptor regulator activity;regulation of neurotransmitter receptor activity
11898	NAP1L4	0.0061101	0.021134	0.845341	471	3	3.7315	2.21395	GO:0000785;GO:0003682;GO:0003723;GO:0005515;GO:0005634;GO:0005737;GO:0006334;GO:0031491;GO:0042393;GO:0051082	chromatin;chromatin binding;RNA binding;protein binding;nucleus;cytoplasm;nucleosome assembly;nucleosome binding;histone binding;unfolded protein binding
4783	REEP4	0.0061389	0.021229	0.845341	472	2	1.7057	2.21191	GO:0005515;GO:0005783;GO:0005789;GO:0005881;GO:0006998;GO:0007084;GO:0008017;GO:0016020;GO:0016021;GO:0051301;GO:0071782;GO:0071786	protein binding;endoplasmic reticulum;endoplasmic reticulum membrane;cytoplasmic microtubule;nuclear envelope organization;mitotic nuclear membrane reassembly;microtubule binding;membrane;integral component of membrane;cell division;endoplasmic reticulum tubular network;endoplasmic reticulum tubular network organization
11081	PROSER1	0.006145	0.021243	0.845341	473	3	3.8959	2.21148		NA
3334	STMN4	0.0061469	0.021248	0.845341	474	3	3.8421	2.21134	GO:0005737;GO:0005794;GO:0007019;GO:0015631;GO:0030426;GO:0031110;GO:0031175;GO:0043005	cytoplasm;Golgi apparatus;microtubule depolymerization;tubulin binding;growth cone;regulation of microtubule polymerization or depolymerization;neuron projection development;neuron projection
3796	RPL3L	0.0061567	0.021277	0.845341	475	3	4.2394	2.21065	GO:0000027;GO:0003723;GO:0003735;GO:0005840;GO:0006412;GO:0016020;GO:0022625	ribosomal large subunit assembly;RNA binding;structural constituent of ribosome;ribosome;translation;membrane;cytosolic large ribosomal subunit
12342	RNLS	0.0061606	0.021284	0.845341	476	3	3.6292	2.21038	GO:0002931;GO:0005515;GO:0005576;GO:0005615;GO:0010459;GO:0016651;GO:0045776;GO:0051379;GO:0070404;GO:0071871;GO:0097621;GO:1902074	response to ischemia;protein binding;extracellular region;extracellular space;negative regulation of heart rate;oxidoreductase activity, acting on NAD(P)H;negative regulation of blood pressure;epinephrine binding;NADH binding;response to epinephrine;monoamine oxidase activity;response to salt
18945	GRIK2	0.00618	0.021345	0.845341	477	4	2.7408	2.20901	GO:0005234;GO:0005886;GO:0005887;GO:0007215;GO:0007268;GO:0008066;GO:0015276;GO:0015277;GO:0032983;GO:0034220;GO:0035235;GO:0035249;GO:0038023;GO:0042734;GO:0045211;GO:0048172;GO:0050804;GO:0050806;GO:0060079;GO:0120169;GO:1904315	extracellularly glutamate-gated ion channel activity;plasma membrane;integral component of plasma membrane;glutamate receptor signaling pathway;chemical synaptic transmission;glutamate receptor activity;ligand-gated ion channel activity;kainate selective glutamate receptor activity;kainate selective glutamate receptor complex;ion transmembrane transport;ionotropic glutamate receptor signaling pat…
18944	PTPRM	0.0061904	0.021371	0.845341	478	4	3.8404	2.20828	GO:0001937;GO:0004725;GO:0005001;GO:0005515;GO:0005737;GO:0005886;GO:0005887;GO:0005911;GO:0005912;GO:0006470;GO:0007156;GO:0007165;GO:0010596;GO:0010842;GO:0016525;GO:0030027;GO:0031175;GO:0031290;GO:0035335;GO:0042493;GO:0042802;GO:0045296;GO:0048471	negative regulation of endothelial cell proliferation;protein tyrosine phosphatase activity;transmembrane receptor protein tyrosine phosphatase activity;protein binding;cytoplasm;plasma membrane;integral component of plasma membrane;cell-cell junction;adherens junction;protein dephosphorylation;homophilic cell adhesion via plasma membrane adhesion molecules;signal transduction;negative regulation…
17745	FUT10	0.0062217	0.021465	0.845341	479	3	4.4333	2.20609	GO:0005654;GO:0005783;GO:0005794;GO:0006457;GO:0006486;GO:0006605;GO:0007399;GO:0009566;GO:0016021;GO:0030097;GO:0032580;GO:0036065;GO:0042060;GO:0042355;GO:0046920	nucleoplasm;endoplasmic reticulum;Golgi apparatus;protein folding;protein glycosylation;protein targeting;nervous system development;fertilization;integral component of membrane;hemopoiesis;Golgi cisterna membrane;fucosylation;wound healing;L-fucose catabolic process;alpha-(1->3)-fucosyltransferase activity
18943	MAGEB16	0.0062262	0.021476	0.845341	480	4	2.4405	2.20578	GO:0000122;GO:0005634	negative regulation of transcription by RNA polymerase II;nucleus
18405	FAM167A	0.0062304	0.021488	0.845341	481	2	3.4195	2.20548	GO:0005515	protein binding
14201	RAP1A	0.0062385	0.021509	0.845341	482	2	2.6745	2.20492	GO:0003924;GO:0003925;GO:0005085;GO:0005515;GO:0005525;GO:0005737;GO:0005769;GO:0005770;GO:0005829;GO:0005886;GO:0007399;GO:0009743;GO:0010008;GO:0010976;GO:0019003;GO:0030033;GO:0030054;GO:0031267;GO:0032045;GO:0032486;GO:0032966;GO:0035579;GO:0035690;GO:0038180;GO:0043005;GO:0043547;GO:0044877;GO:0045335;GO:0045860;GO:0046326;GO:0048471;GO:0061028;GO:0070062;GO:0070374;GO:0071320;GO:0072659;GO:…	GTPase activity;G protein activity;guanyl-nucleotide exchange factor activity;protein binding;GTP binding;cytoplasm;early endosome;late endosome;cytosol;plasma membrane;nervous system development;response to carbohydrate;endosome membrane;positive regulation of neuron projection development;GDP binding;microvillus assembly;cell junction;small GTPase binding;guanyl-nucleotide exchange factor compl…
6629	LETMD1	0.0062415	0.021517	0.845341	483	3	4.0519	2.20471	GO:0005515;GO:0005654;GO:0005730;GO:0005739;GO:0005741;GO:0005743;GO:0016021;GO:0043022	protein binding;nucleoplasm;nucleolus;mitochondrion;mitochondrial outer membrane;mitochondrial inner membrane;integral component of membrane;ribosome binding
18942	GDAP1L1	0.0062868	0.021659	0.845341	484	4	3.3163	2.20157	GO:0006749	glutathione metabolic process
18941	IMPACT	0.0062891	0.021668	0.845341	485	4	2.2718	2.20141	GO:0000122;GO:0001933;GO:0003674;GO:0003779;GO:0005515;GO:0005575;GO:0005737;GO:0005844;GO:0006446;GO:0008150;GO:0031333;GO:0031953;GO:0034198;GO:0042149;GO:0043022;GO:0045666;GO:0060548;GO:0070301;GO:0071264;GO:0071468;GO:0071494;GO:0072755;GO:0097201;GO:0140469;GO:1990138;GO:1990253	negative regulation of transcription by RNA polymerase II;negative regulation of protein phosphorylation;molecular_function;actin binding;protein binding;cellular_component;cytoplasm;polysome;regulation of translational initiation;biological_process;negative regulation of protein-containing complex assembly;negative regulation of protein autophosphorylation;cellular response to amino acid starvat…
14727	HELQ	0.0062906	0.021671	0.845341	486	3	3.8131	2.20131	GO:0000724;GO:0003677;GO:0005515;GO:0005524;GO:0005634;GO:0006364;GO:0016887;GO:0032508;GO:1990518	double-strand break repair via homologous recombination;DNA binding;protein binding;ATP binding;nucleus;rRNA processing;ATP hydrolysis activity;DNA duplex unwinding;single-stranded 3'-5' DNA helicase activity
13317	EP300	0.0063178	0.021766	0.845341	487	3	4.3286	2.19943	GO:0000122;GO:0000123;GO:0001216;GO:0001221;GO:0001223;GO:0001666;GO:0001756;GO:0001966;GO:0002039;GO:0002209;GO:0002223;GO:0003677;GO:0003682;GO:0003684;GO:0003713;GO:0004402;GO:0004468;GO:0005515;GO:0005634;GO:0005654;GO:0005667;GO:0005694;GO:0005829;GO:0006110;GO:0006473;GO:0006475;GO:0006915;GO:0006990;GO:0007049;GO:0007399;GO:0007507;GO:0007519;GO:0007611;GO:0007623;GO:0008013;GO:0008022;GO:…	negative regulation of transcription by RNA polymerase II;histone acetyltransferase complex;DNA-binding transcription activator activity;transcription coregulator binding;transcription coactivator binding;response to hypoxia;somitogenesis;thigmotaxis;p53 binding;behavioral defense response;stimulatory C-type lectin receptor signaling pathway;DNA binding;chromatin binding;damaged DNA binding;trans…
13455	MRVI1	0.0063227	0.02178	0.845341	488	2	2.0178	2.1991	GO:0005515;GO:0005789;GO:0016021;GO:0016529;GO:0019934;GO:0031095;GO:0048471	protein binding;endoplasmic reticulum membrane;integral component of membrane;sarcoplasmic reticulum;cGMP-mediated signaling;platelet dense tubular network membrane;perinuclear region of cytoplasm
16209	RNASEH2C	0.0063275	0.021792	0.845341	489	2	3.0045	2.19877	GO:0005515;GO:0005634;GO:0006401;GO:0032299	protein binding;nucleus;RNA catabolic process;ribonuclease H2 complex
18939	SLITRK6	0.0063313	0.021809	0.845341	490	4	2.554	2.19851	GO:0001964;GO:0002088;GO:0002093;GO:0005886;GO:0005887;GO:0007409;GO:0007416;GO:0007601;GO:0007605;GO:0008344;GO:0009986;GO:0021562;GO:0031223;GO:0035264;GO:0051965;GO:0060007;GO:0060384;GO:0090102;GO:1905606	startle response;lens development in camera-type eye;auditory receptor cell morphogenesis;plasma membrane;integral component of plasma membrane;axonogenesis;synapse assembly;visual perception;sensory perception of sound;adult locomotory behavior;cell surface;vestibulocochlear nerve development;auditory behavior;multicellular organism growth;positive regulation of synapse assembly;linear vestibulo…
18938	TCL1A	0.0063336	0.021817	0.845341	491	4	3.2702	2.19835	GO:0005515;GO:0005654;GO:0005783;GO:0005829;GO:0007275;GO:0008284;GO:0010918;GO:0019901;GO:0031334;GO:0032991;GO:0033138;GO:0042802;GO:0043066;GO:0043539;GO:0071356;GO:0071902	protein binding;nucleoplasm;endoplasmic reticulum;cytosol;multicellular organism development;positive regulation of cell population proliferation;positive regulation of mitochondrial membrane potential;protein kinase binding;positive regulation of protein-containing complex assembly;protein-containing complex;positive regulation of peptidyl-serine phosphorylation;identical protein binding;negativ…
11437	DEFB105A	0.0063373	0.021832	0.845341	492	2	0.8976	2.1981	GO:0005576;GO:0042742;GO:0045087	extracellular region;defense response to bacterium;innate immune response
18172	DNAJC14	0.0063427	0.021851	0.845341	493	3	3.3746	2.19773	GO:0005789;GO:0015031;GO:0016020;GO:0016021	endoplasmic reticulum membrane;protein transport;membrane;integral component of membrane
18210	NDN	0.006363	0.021912	0.845341	494	3	4.0914	2.19634	GO:0000122;GO:0000978;GO:0001228;GO:0001764;GO:0003016;GO:0005515;GO:0005634;GO:0005654;GO:0005813;GO:0005829;GO:0007413;GO:0007417;GO:0008285;GO:0008347;GO:0009791;GO:0019233;GO:0032991;GO:0040008;GO:0042995;GO:0043015;GO:0043204;GO:0043433;GO:0045944;GO:0048011;GO:0048675;GO:0048871;GO:0071514;GO:0090312;GO:1990841	negative regulation of transcription by RNA polymerase II;RNA polymerase II cis-regulatory region sequence-specific DNA binding;DNA-binding transcription activator activity, RNA polymerase II-specific;neuron migration;respiratory system process;protein binding;nucleus;nucleoplasm;centrosome;cytosol;axonal fasciculation;central nervous system development;negative regulation of cell population prol…
18388	NUDT22	0.006379	0.021967	0.845341	495	3	3.9953	2.19525	GO:0005515;GO:0005654;GO:0008768;GO:0046872;GO:0052751	protein binding;nucleoplasm;UDP-sugar diphosphatase activity;metal ion binding;GDP-mannose hydrolase activity
13881	IFNA5	0.0063948	0.022019	0.845341	496	1	-0.21006	2.19417	GO:0002250;GO:0002286;GO:0002323;GO:0005125;GO:0005126;GO:0005132;GO:0005576;GO:0005615;GO:0006959;GO:0019221;GO:0030183;GO:0033141;GO:0042100;GO:0043330;GO:0051607	adaptive immune response;T cell activation involved in immune response;natural killer cell activation involved in immune response;cytokine activity;cytokine receptor binding;type I interferon receptor binding;extracellular region;extracellular space;humoral immune response;cytokine-mediated signaling pathway;B cell differentiation;positive regulation of peptidyl-serine phosphorylation of STAT pro…
18937	ST3GAL6	0.0064269	0.022123	0.845341	497	4	2.2954	2.192	GO:0000139;GO:0003836;GO:0006464;GO:0006486;GO:0006664;GO:0008373;GO:0009311;GO:0009312;GO:0016021;GO:0018146;GO:0052798;GO:0070062;GO:0071354;GO:0097503	Golgi membrane;beta-galactoside (CMP) alpha-2,3-sialyltransferase activity;cellular protein modification process;protein glycosylation;glycolipid metabolic process;sialyltransferase activity;oligosaccharide metabolic process;oligosaccharide biosynthetic process;integral component of membrane;keratan sulfate biosynthetic process;beta-galactoside alpha-2,3-sialyltransferase activity;extracellular e…
18936	GALNT4	0.0064293	0.02213	0.845341	498	4	3.7494	2.19184	GO:0000139;GO:0004653;GO:0005515;GO:0005794;GO:0016021;GO:0016266;GO:0018242;GO:0018243;GO:0030145;GO:0030246;GO:0048471;GO:0070062	Golgi membrane;polypeptide N-acetylgalactosaminyltransferase activity;protein binding;Golgi apparatus;integral component of membrane;O-glycan processing;protein O-linked glycosylation via serine;protein O-linked glycosylation via threonine;manganese ion binding;carbohydrate binding;perinuclear region of cytoplasm;extracellular exosome
18935	JOSD2	0.0064353	0.022149	0.845341	499	4	3.7455	2.19143	GO:0004843;GO:0005515;GO:0005829;GO:0016579	thiol-dependent deubiquitinase;protein binding;cytosol;protein deubiquitination
18846	ADRB3	0.0064401	0.022171	0.845341	500	3	3.7596	2.19111	GO:0002025;GO:0002032;GO:0004930;GO:0004939;GO:0005515;GO:0005886;GO:0005887;GO:0005975;GO:0006091;GO:0006112;GO:0006898;GO:0007187;GO:0007188;GO:0007190;GO:0015052;GO:0042803;GO:0043235;GO:0043410;GO:0051379;GO:0051380;GO:0071880;GO:0120162	norepinephrine-epinephrine-mediated vasodilation involved in regulation of systemic arterial blood pressure;desensitization of G protein-coupled receptor signaling pathway by arrestin;G protein-coupled receptor activity;beta-adrenergic receptor activity;protein binding;plasma membrane;integral component of plasma membrane;carbohydrate metabolic process;generation of precursor metabolites and ener…
11413	FAM200A	0.0064469	0.022193	0.845341	501	2	0.67314	2.19065	GO:0005515;GO:0016021	protein binding;integral component of membrane
18697	CCDC159	0.0064499	0.022203	0.845341	502	3	4.3565	2.19045		NA
17936	DGUOK	0.0064942	0.022345	0.84628	503	3	3.8854	2.18747	GO:0004136;GO:0004138;GO:0005524;GO:0005634;GO:0005737;GO:0005739;GO:0005759;GO:0005829;GO:0006170;GO:0006468;GO:0006754;GO:0008617;GO:0010977;GO:0019136;GO:0042775;GO:0046070;GO:0046122	deoxyadenosine kinase activity;deoxyguanosine kinase activity;ATP binding;nucleus;cytoplasm;mitochondrion;mitochondrial matrix;cytosol;dAMP biosynthetic process;protein phosphorylation;ATP biosynthetic process;guanosine metabolic process;negative regulation of neuron projection development;deoxynucleoside kinase activity;mitochondrial ATP synthesis coupled electron transport;dGTP metabolic proces…
18934	FEZ2	0.0064961	0.022349	0.84628	504	4	2.9089	2.18735	GO:0005515;GO:0005737;GO:0007165;GO:0007399;GO:0007411;GO:0030424;GO:1902902	protein binding;cytoplasm;signal transduction;nervous system development;axon guidance;axon;negative regulation of autophagosome assembly
15279	ZNF217	0.0064989	0.02236	0.84628	505	2	1.7358	2.18716	GO:0000118;GO:0000122;GO:0000976;GO:0000978;GO:0000981;GO:0001227;GO:0003700;GO:0005515;GO:0005634;GO:0005654;GO:0005739;GO:0006355;GO:0016607;GO:0045892;GO:0046872	histone deacetylase complex;negative regulation of transcription by RNA polymerase II;transcription cis-regulatory region binding;RNA polymerase II cis-regulatory region sequence-specific DNA binding;DNA-binding transcription factor activity, RNA polymerase II-specific;DNA-binding transcription repressor activity, RNA polymerase II-specific;DNA-binding transcription factor activity;protein bindin…
15113	VPS54	0.0065348	0.022481	0.848234	506	3	3.5962	2.18477	GO:0000938;GO:0005515;GO:0005654;GO:0005794;GO:0005802;GO:0005829;GO:0006896;GO:0007041;GO:0015031;GO:0016020;GO:0019905;GO:0032588;GO:0040008;GO:0042147;GO:0048471;GO:0048873;GO:0050881;GO:0060052	GARP complex;protein binding;nucleoplasm;Golgi apparatus;trans-Golgi network;cytosol;Golgi to vacuole transport;lysosomal transport;protein transport;membrane;syntaxin binding;trans-Golgi network membrane;regulation of growth;retrograde transport, endosome to Golgi;perinuclear region of cytoplasm;homeostasis of number of cells within a tissue;musculoskeletal movement;neurofilament cytoskeleton or…
17949	ANKIB1	0.0065409	0.022501	0.848234	507	3	3.7908	2.18436	GO:0000151;GO:0000209;GO:0005515;GO:0005737;GO:0006511;GO:0031624;GO:0032436;GO:0046872;GO:0061630	ubiquitin ligase complex;protein polyubiquitination;protein binding;cytoplasm;ubiquitin-dependent protein catabolic process;ubiquitin conjugating enzyme binding;positive regulation of proteasomal ubiquitin-dependent protein catabolic process;metal ion binding;ubiquitin protein ligase activity
14850	NRARP	0.0065585	0.022557	0.848252	508	2	3.2843	2.1832	GO:0000122;GO:0001569;GO:0001938;GO:0002043;GO:0005515;GO:0007219;GO:0032525;GO:0045581;GO:0045746;GO:0090263;GO:1902367	negative regulation of transcription by RNA polymerase II;branching involved in blood vessel morphogenesis;positive regulation of endothelial cell proliferation;blood vessel endothelial cell proliferation involved in sprouting angiogenesis;protein binding;Notch signaling pathway;somite rostral/caudal axis specification;negative regulation of T cell differentiation;negative regulation of Notch sig…
11889	DEFB119	0.0065833	0.02264	0.848252	509	2	2.6222	2.18156	GO:0001530;GO:0005576;GO:0050829;GO:0050830;GO:0061760	lipopolysaccharide binding;extracellular region;defense response to Gram-negative bacterium;defense response to Gram-positive bacterium;antifungal innate immune response
18932	MYH6	0.006584	0.022643	0.848252	510	4	3.2906	2.18151	GO:0000146;GO:0001701;GO:0001725;GO:0002026;GO:0002027;GO:0005516;GO:0005524;GO:0005829;GO:0005859;GO:0006470;GO:0006936;GO:0006941;GO:0007512;GO:0007522;GO:0008016;GO:0008217;GO:0014898;GO:0016459;GO:0017018;GO:0019901;GO:0030016;GO:0030017;GO:0030018;GO:0030049;GO:0030239;GO:0032982;GO:0043462;GO:0045214;GO:0046034;GO:0051015;GO:0055009;GO:0055010;GO:0055013;GO:0060048;GO:0060420	microfilament motor activity;in utero embryonic development;stress fiber;regulation of the force of heart contraction;regulation of heart rate;calmodulin binding;ATP binding;cytosol;muscle myosin complex;protein dephosphorylation;muscle contraction;striated muscle contraction;adult heart development;visceral muscle development;regulation of heart contraction;regulation of blood pressure;cardiac m…
14095	43891	0.0065956	0.029345	0.875234	511	6	2.3007	2.18075		NA
5952	HIST1H2BB	0.0066031	0.022707	0.848252	512	3	3.2133	2.18025	GO:0000781;GO:0000786;GO:0003677;GO:0005515;GO:0005634;GO:0005654;GO:0005829;GO:0006334;GO:0046982	chromosome, telomeric region;nucleosome;DNA binding;protein binding;nucleus;nucleoplasm;cytosol;nucleosome assembly;protein heterodimerization activity
16717	RSU1	0.0066132	0.022735	0.848252	513	2	2.9056	2.17959	GO:0005515;GO:0005829;GO:0005925;GO:0007165;GO:0010810;GO:0010811;GO:0043547;GO:0070062	protein binding;cytosol;focal adhesion;signal transduction;regulation of cell-substrate adhesion;positive regulation of cell-substrate adhesion;positive regulation of GTPase activity;extracellular exosome
8491	IFITM2	0.006648	0.022845	0.848252	514	2	0.3877	2.17731	GO:0005765;GO:0005886;GO:0006955;GO:0009615;GO:0016021;GO:0031902;GO:0032991;GO:0034341;GO:0035455;GO:0035456;GO:0035458;GO:0045071;GO:0046597;GO:0051607;GO:0060337	lysosomal membrane;plasma membrane;immune response;response to virus;integral component of membrane;late endosome membrane;protein-containing complex;response to interferon-gamma;response to interferon-alpha;response to interferon-beta;cellular response to interferon-beta;negative regulation of viral genome replication;negative regulation of viral entry into host cell;defense response to virus;ty…
17687	NHLH1	0.0066551	0.022867	0.848252	515	2	2.4223	2.17685	GO:0000785;GO:0000977;GO:0000978;GO:0000981;GO:0001228;GO:0005515;GO:0005634;GO:0006357;GO:0007417;GO:0030154;GO:0045944;GO:0046983;GO:1990837	chromatin;RNA polymerase II transcription regulatory region sequence-specific DNA binding;RNA polymerase II cis-regulatory region sequence-specific DNA binding;DNA-binding transcription factor activity, RNA polymerase II-specific;DNA-binding transcription activator activity, RNA polymerase II-specific;protein binding;nucleus;regulation of transcription by RNA polymerase II;central nervous system …
18931	ACKR1	0.0066617	0.022884	0.848252	516	4	2.5781	2.17641	GO:0004888;GO:0004930;GO:0005769;GO:0005886;GO:0006952;GO:0006954;GO:0007186;GO:0016021;GO:0019957;GO:0032642;GO:0038023;GO:0055037;GO:0070098	transmembrane signaling receptor activity;G protein-coupled receptor activity;early endosome;plasma membrane;defense response;inflammatory response;G protein-coupled receptor signaling pathway;integral component of membrane;C-C chemokine binding;regulation of chemokine production;signaling receptor activity;recycling endosome;chemokine-mediated signaling pathway
18665	MAPK8	0.0066744	0.022925	0.848252	517	3	3.6491	2.17559	GO:0004674;GO:0004705;GO:0004707;GO:0005515;GO:0005524;GO:0005634;GO:0005654;GO:0005737;GO:0005739;GO:0005829;GO:0006468;GO:0006979;GO:0007254;GO:0007258;GO:0009411;GO:0009612;GO:0010628;GO:0016241;GO:0018105;GO:0018107;GO:0019899;GO:0030424;GO:0031063;GO:0031281;GO:0031343;GO:0032091;GO:0032880;GO:0034198;GO:0034614;GO:0035033;GO:0035556;GO:0038095;GO:0042752;GO:0042826;GO:0043065;GO:0043066;GO:…	protein serine/threonine kinase activity;JUN kinase activity;MAP kinase activity;protein binding;ATP binding;nucleus;nucleoplasm;cytoplasm;mitochondrion;cytosol;protein phosphorylation;response to oxidative stress;JNK cascade;JUN phosphorylation;response to UV;response to mechanical stimulus;positive regulation of gene expression;regulation of macroautophagy;peptidyl-serine phosphorylation;peptid…
4542	GAR1	0.0066971	0.022995	0.848252	518	3	4.3377	2.17411	GO:0000454;GO:0000781;GO:0001650;GO:0003723;GO:0005515;GO:0005654;GO:0005697;GO:0007004;GO:0031429;GO:0034513;GO:0070034;GO:0072589;GO:0090661	snoRNA guided rRNA pseudouridine synthesis;chromosome, telomeric region;fibrillar center;RNA binding;protein binding;nucleoplasm;telomerase holoenzyme complex;telomere maintenance via telomerase;box H/ACA snoRNP complex;box H/ACA snoRNA binding;telomerase RNA binding;box H/ACA scaRNP complex;box H/ACA telomerase RNP complex
6221	MEIKIN	0.0067072	0.023018	0.848252	519	2	2.1309	2.17346	GO:0000776;GO:0000779;GO:0007060;GO:0010789;GO:0016321;GO:0045143;GO:0051754	kinetochore;condensed chromosome, centromeric region;male meiosis chromosome segregation;meiotic sister chromatid cohesion involved in meiosis I;female meiosis chromosome segregation;homologous chromosome segregation;meiotic sister chromatid cohesion, centromeric
18060	N6AMT2	0.0067116	0.023034	0.848252	520	3	3.6217	2.17317		NA
6526	CREB3L4	0.0067407	0.02314	0.850543	521	3	3.6247	2.1713	GO:0000139;GO:0000785;GO:0000978;GO:0000981;GO:0001228;GO:0005515;GO:0005634;GO:0005654;GO:0005739;GO:0005783;GO:0005789;GO:0005794;GO:0006357;GO:0007283;GO:0016021;GO:0030968;GO:0031965;GO:0035497;GO:0045944;GO:1990837	Golgi membrane;chromatin;RNA polymerase II cis-regulatory region sequence-specific DNA binding;DNA-binding transcription factor activity, RNA polymerase II-specific;DNA-binding transcription activator activity, RNA polymerase II-specific;protein binding;nucleus;nucleoplasm;mitochondrion;endoplasmic reticulum;endoplasmic reticulum membrane;Golgi apparatus;regulation of transcription by RNA polymer…
6087	FAM131C	0.0067593	0.023212	0.8507	522	2	0.58027	2.1701	GO:0005515	protein binding
15815	LZTFL1	0.0067683	0.023245	0.8507	523	3	4.4295	2.16952	GO:0005515;GO:0005737;GO:0005829;GO:0042802;GO:0044877;GO:1903565;GO:1903568	protein binding;cytoplasm;cytosol;identical protein binding;protein-containing complex binding;negative regulation of protein localization to cilium;negative regulation of protein localization to ciliary membrane
3422	PTF1A	0.0067783	0.023278	0.8507	524	2	-0.22311	2.16888	GO:0000785;GO:0000977;GO:0000981;GO:0001228;GO:0003677;GO:0003682;GO:0005634;GO:0005667;GO:0005737;GO:0006355;GO:0006357;GO:0009888;GO:0010842;GO:0021549;GO:0031016;GO:0031017;GO:0032502;GO:0035881;GO:0045944;GO:0046983;GO:0048384;GO:0048663;GO:0061074;GO:0070888;GO:1990837	chromatin;RNA polymerase II transcription regulatory region sequence-specific DNA binding;DNA-binding transcription factor activity, RNA polymerase II-specific;DNA-binding transcription activator activity, RNA polymerase II-specific;DNA binding;chromatin binding;nucleus;transcription regulator complex;cytoplasm;regulation of transcription, DNA-templated;regulation of transcription by RNA polymera…
8222	LAPTM4A	0.0068113	0.023373	0.851607	525	1	-2.5462	2.16677	GO:0005515;GO:0005765;GO:0005794;GO:0016021;GO:0031902	protein binding;lysosomal membrane;Golgi apparatus;integral component of membrane;late endosome membrane
18927	DEFB113	0.0068392	0.023464	0.851607	526	4	3.1181	2.16499	GO:0005576;GO:0042742;GO:0045087	extracellular region;defense response to bacterium;innate immune response
18926	ATP8B1	0.0068429	0.023478	0.851607	527	4	2.8551	2.16476	GO:0000287;GO:0005515;GO:0005524;GO:0005654;GO:0005783;GO:0005794;GO:0005802;GO:0005829;GO:0005886;GO:0005887;GO:0006855;GO:0007030;GO:0007605;GO:0008206;GO:0015721;GO:0016324;GO:0016604;GO:0016887;GO:0021650;GO:0031526;GO:0032420;GO:0032534;GO:0034220;GO:0045176;GO:0045332;GO:0045892;GO:0060119;GO:0140326;GO:0140331;GO:0140345;GO:0140346;GO:1901612;GO:1903729;GO:1990531;GO:2001225	magnesium ion binding;protein binding;ATP binding;nucleoplasm;endoplasmic reticulum;Golgi apparatus;trans-Golgi network;cytosol;plasma membrane;integral component of plasma membrane;drug transmembrane transport;Golgi organization;sensory perception of sound;bile acid metabolic process;bile acid and bile salt transport;apical plasma membrane;nuclear body;ATP hydrolysis activity;vestibulocochlear n…
5194	NEUROG3	0.006844	0.023481	0.851607	528	2	-0.19568	2.16469	GO:0000122;GO:0000785;GO:0000978;GO:0000981;GO:0001227;GO:0001228;GO:0005515;GO:0005634;GO:0005737;GO:0006357;GO:0007399;GO:0007417;GO:0007422;GO:0021510;GO:0030182;GO:0030855;GO:0030900;GO:0030902;GO:0031018;GO:0031490;GO:0045666;GO:0045893;GO:0045944;GO:0046983;GO:0048814;GO:0060290	negative regulation of transcription by RNA polymerase II;chromatin;RNA polymerase II cis-regulatory region sequence-specific DNA binding;DNA-binding transcription factor activity, RNA polymerase II-specific;DNA-binding transcription repressor activity, RNA polymerase II-specific;DNA-binding transcription activator activity, RNA polymerase II-specific;protein binding;nucleus;cytoplasm;regulation …
18095	C20orf144	0.0068634	0.023555	0.852657	529	3	3.4326	2.16346		NA
16842	TTPA	0.0069099	0.023721	0.85289	530	2	3.0112	2.16053	GO:0005515;GO:0005546;GO:0005770;GO:0005829;GO:0006629;GO:0007584;GO:0008431;GO:0009268;GO:0032502;GO:0042360;GO:0043325;GO:0051180;GO:0051452;GO:0060548;GO:0120009;GO:0120013;GO:1902936	protein binding;phosphatidylinositol-4,5-bisphosphate binding;late endosome;cytosol;lipid metabolic process;response to nutrient;vitamin E binding;response to pH;developmental process;vitamin E metabolic process;phosphatidylinositol-3,4-bisphosphate binding;vitamin transport;intracellular pH reduction;negative regulation of cell death;intermembrane lipid transfer;lipid transfer activity;phosphati…
18925	SLC34A2	0.0069104	0.023722	0.85289	531	4	2.4861	2.1605	GO:0001701;GO:0005436;GO:0005886;GO:0005887;GO:0005903;GO:0006817;GO:0016021;GO:0016324;GO:0030643;GO:0031402;GO:0031526;GO:0031982;GO:0035725;GO:0042301;GO:0043627;GO:0044267;GO:0044341	in utero embryonic development;sodium:phosphate symporter activity;plasma membrane;integral component of plasma membrane;brush border;phosphate ion transport;integral component of membrane;apical plasma membrane;cellular phosphate ion homeostasis;sodium ion binding;brush border membrane;vesicle;sodium ion transmembrane transport;phosphate ion binding;response to estrogen;cellular protein metaboli…
16588	PPM1B	0.0069147	0.023736	0.85289	532	3	3.9698	2.16023	GO:0000287;GO:0004722;GO:0005515;GO:0005634;GO:0005730;GO:0005829;GO:0006470;GO:0006499;GO:0016020;GO:0030145;GO:0032688;GO:0035970;GO:0043124;GO:0050687;GO:0090263;GO:0106306;GO:0106307;GO:1901223	magnesium ion binding;protein serine/threonine phosphatase activity;protein binding;nucleus;nucleolus;cytosol;protein dephosphorylation;N-terminal protein myristoylation;membrane;manganese ion binding;negative regulation of interferon-beta production;peptidyl-threonine dephosphorylation;negative regulation of I-kappaB kinase/NF-kappaB signaling;negative regulation of defense response to virus;pos…
15300	TLE3	0.0069154	0.02374	0.85289	533	1	0.9534	2.16018	GO:0003714;GO:0005515;GO:0005634;GO:0005654;GO:0005667;GO:0007165;GO:0009887;GO:0016055;GO:0045892;GO:0090090;GO:0120163;GO:1990907	transcription corepressor activity;protein binding;nucleus;nucleoplasm;transcription regulator complex;signal transduction;animal organ morphogenesis;Wnt signaling pathway;negative regulation of transcription, DNA-templated;negative regulation of canonical Wnt signaling pathway;negative regulation of cold-induced thermogenesis;beta-catenin-TCF complex
18924	MEP1A	0.0069569	0.02386	0.854918	534	4	2.7504	2.15758	GO:0004222;GO:0005515;GO:0005615;GO:0005887;GO:0006508;GO:0008270;GO:0017090;GO:0070062	metalloendopeptidase activity;protein binding;extracellular space;integral component of plasma membrane;proteolysis;zinc ion binding;meprin A complex;extracellular exosome
15515	HSPBP1	0.0069675	0.023902	0.854918	535	2	3.0557	2.15692	GO:0000774;GO:0004857;GO:0005515;GO:0005783;GO:0006457;GO:0031398;GO:0031625;GO:0032436;GO:0043086	adenyl-nucleotide exchange factor activity;enzyme inhibitor activity;protein binding;endoplasmic reticulum;protein folding;positive regulation of protein ubiquitination;ubiquitin protein ligase binding;positive regulation of proteasomal ubiquitin-dependent protein catabolic process;negative regulation of catalytic activity
18923	KIF21B	0.0069758	0.02393	0.854918	536	4	3.0354	2.15641	GO:0003777;GO:0005524;GO:0005871;GO:0005874;GO:0007018;GO:0008017;GO:0016887;GO:0030425;GO:0030426;GO:0031410	microtubule motor activity;ATP binding;kinesin complex;microtubule;microtubule-based movement;microtubule binding;ATP hydrolysis activity;dendrite;growth cone;cytoplasmic vesicle
7817	RMND1	0.0070196	0.024084	0.856175	537	1	-2.8186	2.15369	GO:0005515;GO:0005739;GO:0006412;GO:0070131	protein binding;mitochondrion;translation;positive regulation of mitochondrial translation
13525	UBL3	0.007058	0.024213	0.856175	538	3	4.2903	2.15132	GO:0005515;GO:0005886;GO:0070062	protein binding;plasma membrane;extracellular exosome
10413	TRIM36	0.0070716	0.024263	0.856175	539	2	-0.55694	2.15048	GO:0000281;GO:0001669;GO:0004842;GO:0005515;GO:0005737;GO:0005829;GO:0005856;GO:0007051;GO:0007340;GO:0008270;GO:0016567;GO:0043014;GO:0051726;GO:0070507	mitotic cytokinesis;acrosomal vesicle;ubiquitin-protein transferase activity;protein binding;cytoplasm;cytosol;cytoskeleton;spindle organization;acrosome reaction;zinc ion binding;protein ubiquitination;alpha-tubulin binding;regulation of cell cycle;regulation of microtubule cytoskeleton organization
15248	SGSM3	0.0070787	0.02429	0.856175	540	3	4.4818	2.15005	GO:0005096;GO:0005515;GO:0005829;GO:0005921;GO:0006886;GO:0007049;GO:0031267;GO:0032483;GO:0032486;GO:0043547;GO:0045732;GO:0048227;GO:0090630;GO:1902017	GTPase activator activity;protein binding;cytosol;gap junction;intracellular protein transport;cell cycle;small GTPase binding;regulation of Rab protein signal transduction;Rap protein signal transduction;positive regulation of GTPase activity;positive regulation of protein catabolic process;plasma membrane to endosome transport;activation of GTPase activity;regulation of cilium assembly
18921	LYSMD2	0.0070915	0.024342	0.856175	541	4	3.182	2.14926		NA
18338	TMCC1	0.0070916	0.024342	0.856175	542	3	4.2205	2.14926	GO:0005515;GO:0005789;GO:0005791;GO:0005829;GO:0007029;GO:0012505;GO:0016021;GO:0016197;GO:0042802;GO:0090148;GO:0097750;GO:0140284;GO:0140285	protein binding;endoplasmic reticulum membrane;rough endoplasmic reticulum;cytosol;endoplasmic reticulum organization;endomembrane system;integral component of membrane;endosomal transport;identical protein binding;membrane fission;endosome membrane tubulation;endoplasmic reticulum-endosome membrane contact site;endosome fission
12300	NHLRC2	0.0070981	0.024365	0.856175	543	3	4.2191	2.14886	GO:0005515;GO:0005576;GO:0005829;GO:0031093	protein binding;extracellular region;cytosol;platelet alpha granule lumen
17824	WDR88	0.0071237	0.024442	0.856175	544	2	2.2477	2.14729		NA
14080	OR3A1	0.0071248	0.024443	0.856175	545	3	3.7896	2.14723	GO:0004930;GO:0004984;GO:0005886;GO:0007165;GO:0007186;GO:0016021;GO:0050911	G protein-coupled receptor activity;olfactory receptor activity;plasma membrane;signal transduction;G protein-coupled receptor signaling pathway;integral component of membrane;detection of chemical stimulus involved in sensory perception of smell
16237	CAMKMT	0.0071476	0.024509	0.856175	546	3	3.7771	2.14584	GO:0005654;GO:0005737;GO:0005794;GO:0005829;GO:0006479;GO:0007005;GO:0018022;GO:0018025;GO:0022400;GO:0031072;GO:0032991	nucleoplasm;cytoplasm;Golgi apparatus;cytosol;protein methylation;mitochondrion organization;peptidyl-lysine methylation;calmodulin-lysine N-methyltransferase activity;regulation of rhodopsin mediated signaling pathway;heat shock protein binding;protein-containing complex
10101	LIMCH1	0.0071506	0.024518	0.856175	547	2	0.83258	2.14566	GO:0001725;GO:0001934;GO:0003779;GO:0005737;GO:0030336;GO:0031032;GO:0032034;GO:0046872;GO:0051496;GO:0051893;GO:0060327	stress fiber;positive regulation of protein phosphorylation;actin binding;cytoplasm;negative regulation of cell migration;actomyosin structure organization;myosin II head/neck binding;metal ion binding;positive regulation of stress fiber assembly;regulation of focal adhesion assembly;cytoplasmic actin-based contraction involved in cell motility
17499	SAA4	0.0071541	0.024531	0.856175	548	3	4.0031	2.14544	GO:0005515;GO:0005576;GO:0006953;GO:0034364;GO:0070062	protein binding;extracellular region;acute-phase response;high-density lipoprotein particle;extracellular exosome
12295	ADGRE5	0.0071713	0.02459	0.856175	549	2	1.6782	2.1444	GO:0004888;GO:0004930;GO:0005509;GO:0005515;GO:0005886;GO:0005887;GO:0005925;GO:0006954;GO:0006955;GO:0007155;GO:0007166;GO:0007186;GO:0007189;GO:0007267;GO:0016020;GO:0030667;GO:0070062	transmembrane signaling receptor activity;G protein-coupled receptor activity;calcium ion binding;protein binding;plasma membrane;integral component of plasma membrane;focal adhesion;inflammatory response;immune response;cell adhesion;cell surface receptor signaling pathway;G protein-coupled receptor signaling pathway;adenylate cyclase-activating G protein-coupled receptor signaling pathway;cell-…
15954	JTB	0.0071757	0.024607	0.856175	550	2	1.8726	2.14414	GO:0000278;GO:0000281;GO:0005737;GO:0005739;GO:0005813;GO:0005819;GO:0005887;GO:0006915;GO:0016020;GO:0019901;GO:0030496;GO:0045860	mitotic cell cycle;mitotic cytokinesis;cytoplasm;mitochondrion;centrosome;spindle;integral component of plasma membrane;apoptotic process;membrane;protein kinase binding;midbody;positive regulation of protein kinase activity
18920	SLCO1C1	0.0071853	0.024637	0.856175	551	4	2.9794	2.14356	GO:0005886;GO:0005887;GO:0015125;GO:0015347;GO:0015349;GO:0015721;GO:0016323;GO:0043252;GO:0055085;GO:0070327;GO:0150104;GO:2000611	plasma membrane;integral component of plasma membrane;bile acid transmembrane transporter activity;sodium-independent organic anion transmembrane transporter activity;thyroid hormone transmembrane transporter activity;bile acid and bile salt transport;basolateral plasma membrane;sodium-independent organic anion transport;transmembrane transport;thyroid hormone transport;transport across blood-bra…
18919	TACR1	0.0072189	0.024742	0.857646	552	4	2.6288	2.14153	GO:0004995;GO:0005515;GO:0005886;GO:0005887;GO:0006954;GO:0007200;GO:0007204;GO:0007217;GO:0009582;GO:0016496;GO:0036126;GO:0048265;GO:0061827;GO:0070472;GO:0097225;GO:1902093	tachykinin receptor activity;protein binding;plasma membrane;integral component of plasma membrane;inflammatory response;phospholipase C-activating G protein-coupled receptor signaling pathway;positive regulation of cytosolic calcium ion concentration;tachykinin receptor signaling pathway;detection of abiotic stimulus;substance P receptor activity;sperm flagellum;response to pain;sperm head;regul…
8265	FAM210A	0.0072277	0.02477	0.857646	553	1	0.59303	2.141	GO:0003674;GO:0005737;GO:0005739;GO:0008150;GO:0016021	molecular_function;cytoplasm;mitochondrion;biological_process;integral component of membrane
17384	NKX2-3	0.0072798	0.024944	0.860609	554	1	0.25445	2.13788	GO:0000785;GO:0000978;GO:0000981;GO:0001776;GO:0002317;GO:0005575;GO:0005634;GO:0006357;GO:0006641;GO:0008150;GO:0022612;GO:0030154;GO:0030225;GO:0042127;GO:0042475;GO:0043367;GO:0045944;GO:0048535;GO:0048536;GO:0048541;GO:0048621;GO:0050900;GO:1990837	chromatin;RNA polymerase II cis-regulatory region sequence-specific DNA binding;DNA-binding transcription factor activity, RNA polymerase II-specific;leukocyte homeostasis;plasma cell differentiation;cellular_component;nucleus;regulation of transcription by RNA polymerase II;triglyceride metabolic process;biological_process;gland morphogenesis;cell differentiation;macrophage differentiation;regul…
18458	TMEM134	0.0072801	0.024945	0.860609	555	3	3.937	2.13786	GO:0005515;GO:0005829;GO:0016021;GO:0048471	protein binding;cytosol;integral component of membrane;perinuclear region of cytoplasm
18918	OR3A3	0.007297	0.025001	0.860967	556	4	3.2001	2.13686	GO:0004930;GO:0004984;GO:0005886;GO:0007165;GO:0007186;GO:0016021;GO:0050911	G protein-coupled receptor activity;olfactory receptor activity;plasma membrane;signal transduction;G protein-coupled receptor signaling pathway;integral component of membrane;detection of chemical stimulus involved in sensory perception of smell
15722	PBX4	0.0073261	0.025092	0.861128	557	3	3.8008	2.13513	GO:0000785;GO:0000978;GO:0000981;GO:0001654;GO:0001741;GO:0005515;GO:0005634;GO:0006357;GO:0007420;GO:0009887;GO:0043565;GO:0045893;GO:0048568;GO:0048666	chromatin;RNA polymerase II cis-regulatory region sequence-specific DNA binding;DNA-binding transcription factor activity, RNA polymerase II-specific;eye development;XY body;protein binding;nucleus;regulation of transcription by RNA polymerase II;brain development;animal organ morphogenesis;sequence-specific DNA binding;positive regulation of transcription, DNA-templated;embryonic organ developme…
11592	ZNF133	0.0073272	0.025095	0.861128	558	3	3.7686	2.13506	GO:0000122;GO:0000977;GO:0000981;GO:0001227;GO:0003700;GO:0005515;GO:0005634;GO:0006357;GO:0046872	negative regulation of transcription by RNA polymerase II;RNA polymerase II transcription regulatory region sequence-specific DNA binding;DNA-binding transcription factor activity, RNA polymerase II-specific;DNA-binding transcription repressor activity, RNA polymerase II-specific;DNA-binding transcription factor activity;protein binding;nucleus;regulation of transcription by RNA polymerase II;met…
14007	GTPBP10	0.0073429	0.025143	0.8612	559	3	3.9184	2.13413	GO:0000287;GO:0003723;GO:0003924;GO:0005515;GO:0005525;GO:0005694;GO:0005730;GO:0005739;GO:0042254	magnesium ion binding;RNA binding;GTPase activity;protein binding;GTP binding;chromosome;nucleolus;mitochondrion;ribosome biogenesis
3382	HLA-DQA1	0.0073723	0.025238	0.862491	560	3	3.9152	2.1324	GO:0000139;GO:0002250;GO:0002381;GO:0002503;GO:0005515;GO:0005765;GO:0005886;GO:0005887;GO:0006955;GO:0010008;GO:0012507;GO:0016020;GO:0019886;GO:0023026;GO:0030658;GO:0030666;GO:0030669;GO:0032395;GO:0032588;GO:0042605;GO:0042613;GO:0050870;GO:0071556	Golgi membrane;adaptive immune response;immunoglobulin production involved in immunoglobulin-mediated immune response;peptide antigen assembly with MHC class II protein complex;protein binding;lysosomal membrane;plasma membrane;integral component of plasma membrane;immune response;endosome membrane;ER to Golgi transport vesicle membrane;membrane;antigen processing and presentation of exogenous pe…
14407	SLC24A1	0.0073839	0.02527	0.862491	561	1	0.0087279	2.13171	GO:0005262;GO:0005515;GO:0005886;GO:0005887;GO:0006811;GO:0006816;GO:0006874;GO:0007601;GO:0008273;GO:0009642;GO:0015293;GO:0016020;GO:0019867;GO:0035725;GO:0043025;GO:0044214;GO:0060291;GO:0060292;GO:0070588;GO:0071805;GO:0098656;GO:0098703	calcium channel activity;protein binding;plasma membrane;integral component of plasma membrane;ion transport;calcium ion transport;cellular calcium ion homeostasis;visual perception;calcium, potassium:sodium antiporter activity;response to light intensity;symporter activity;membrane;outer membrane;sodium ion transmembrane transport;neuronal cell body;spanning component of plasma membrane;long-ter…
18916	TK2	0.0073981	0.025322	0.862701	562	4	2.5714	2.13088	GO:0004137;GO:0004797;GO:0005524;GO:0005737;GO:0005759;GO:0006139;GO:0009157;GO:0009165;GO:0016310;GO:0019136;GO:0019206;GO:0043097;GO:0046092;GO:0046104;GO:0071897	deoxycytidine kinase activity;thymidine kinase activity;ATP binding;cytoplasm;mitochondrial matrix;nucleobase-containing compound metabolic process;deoxyribonucleoside monophosphate biosynthetic process;nucleotide biosynthetic process;phosphorylation;deoxynucleoside kinase activity;nucleoside kinase activity;pyrimidine nucleoside salvage;deoxycytidine metabolic process;thymidine metabolic process…
15654	KLLN	0.0074186	0.025393	0.863504	563	3	3.831	2.12968	GO:0003677;GO:0005654;GO:0005730;GO:0006915;GO:0007049	DNA binding;nucleoplasm;nucleolus;apoptotic process;cell cycle
18106	ICA1L	0.0074359	0.025455	0.863504	564	1	1.1596	2.12867	GO:0005515;GO:0005794;GO:0019904;GO:0051049	protein binding;Golgi apparatus;protein domain specific binding;regulation of transport
18915	SDC3	0.0074537	0.025514	0.863504	565	4	3.1639	2.12763	GO:0005515;GO:0005796;GO:0005886;GO:0009986;GO:0016020;GO:0016021;GO:0016477;GO:0042802;GO:0043202;GO:0044393;GO:0062023	protein binding;Golgi lumen;plasma membrane;cell surface;membrane;integral component of membrane;cell migration;identical protein binding;lysosomal lumen;microspike;collagen-containing extracellular matrix
18075	LRRC8D	0.0074807	0.025603	0.863504	566	3	4.0045	2.12606	GO:0001678;GO:0005225;GO:0005515;GO:0005737;GO:0005789;GO:0005886;GO:0005887;GO:0015698;GO:0015734;GO:0015810;GO:0016020;GO:0016021;GO:0034214;GO:0034702;GO:0071470;GO:0098656;GO:0140361	cellular glucose homeostasis;volume-sensitive anion channel activity;protein binding;cytoplasm;endoplasmic reticulum membrane;plasma membrane;integral component of plasma membrane;inorganic anion transport;taurine transport;aspartate transmembrane transport;membrane;integral component of membrane;protein hexamerization;ion channel complex;cellular response to osmotic stress;anion transmembrane tr…
7905	PLAUR	0.0074879	0.025634	0.863504	567	2	-1.3143	2.12564	GO:0001934;GO:0005102;GO:0005515;GO:0005576;GO:0005788;GO:0005789;GO:0005886;GO:0005887;GO:0005925;GO:0006935;GO:0007165;GO:0007596;GO:0009986;GO:0016021;GO:0019898;GO:0019899;GO:0019904;GO:0030162;GO:0030377;GO:0031225;GO:0034112;GO:0035579;GO:0038023;GO:0038195;GO:0042995;GO:0043066;GO:0043388;GO:0045742;GO:0090200;GO:2001243;GO:2001268	positive regulation of protein phosphorylation;signaling receptor binding;protein binding;extracellular region;endoplasmic reticulum lumen;endoplasmic reticulum membrane;plasma membrane;integral component of plasma membrane;focal adhesion;chemotaxis;signal transduction;blood coagulation;cell surface;integral component of membrane;extrinsic component of membrane;enzyme binding;protein domain speci…
18914	CDC42EP2	0.0074909	0.025642	0.863504	568	4	2.8999	2.12547	GO:0001515;GO:0005096;GO:0005515;GO:0005737;GO:0005829;GO:0005856;GO:0005886;GO:0007015;GO:0007266;GO:0008360;GO:0012505;GO:0015630;GO:0016020;GO:0030036;GO:0030838;GO:0031267;GO:0031274;GO:0031334;GO:0045335;GO:0050790;GO:0071346	opioid peptide activity;GTPase activator activity;protein binding;cytoplasm;cytosol;cytoskeleton;plasma membrane;actin filament organization;Rho protein signal transduction;regulation of cell shape;endomembrane system;microtubule cytoskeleton;membrane;actin cytoskeleton organization;positive regulation of actin filament polymerization;small GTPase binding;positive regulation of pseudopodium assem…
18901	PSPH	0.0074963	0.025662	0.863504	569	4	3.7143	2.12515	GO:0000287;GO:0001701;GO:0004647;GO:0005737;GO:0005829;GO:0006563;GO:0006564;GO:0009612;GO:0016311;GO:0031667;GO:0033574;GO:0036424;GO:0036425;GO:0042802;GO:0042803;GO:0043005	magnesium ion binding;in utero embryonic development;phosphoserine phosphatase activity;cytoplasm;cytosol;L-serine metabolic process;L-serine biosynthetic process;response to mechanical stimulus;dephosphorylation;response to nutrient levels;response to testosterone;L-phosphoserine phosphatase activity;D-phosphoserine phosphatase activity;identical protein binding;protein homodimerization activity…
11914	TRIM31	0.00754	0.025789	0.864401	570	2	0.14713	2.12263	GO:0003713;GO:0005515;GO:0005737;GO:0005739;GO:0005829;GO:0008270;GO:0010468;GO:0016567;GO:0032897;GO:0045087;GO:0045893;GO:0046597;GO:0051091;GO:0061630;GO:1902186	transcription coactivator activity;protein binding;cytoplasm;mitochondrion;cytosol;zinc ion binding;regulation of gene expression;protein ubiquitination;negative regulation of viral transcription;innate immune response;positive regulation of transcription, DNA-templated;negative regulation of viral entry into host cell;positive regulation of DNA-binding transcription factor activity;ubiquitin pro…
18225	DUSP18	0.0075748	0.025909	0.864401	571	3	3.9747	2.12063	GO:0004725;GO:0005515;GO:0005634;GO:0005654;GO:0005737;GO:0005743;GO:0008138;GO:0016311;GO:0016791;GO:0017017;GO:0035335;GO:0035970;GO:0106306;GO:0106307	protein tyrosine phosphatase activity;protein binding;nucleus;nucleoplasm;cytoplasm;mitochondrial inner membrane;protein tyrosine/serine/threonine phosphatase activity;dephosphorylation;phosphatase activity;MAP kinase tyrosine/serine/threonine phosphatase activity;peptidyl-tyrosine dephosphorylation;peptidyl-threonine dephosphorylation;protein serine phosphatase activity;protein threonine phospha…
5575	CRTC2	0.007592	0.025962	0.864401	572	1	-2.3462	2.11964	GO:0003682;GO:0005515;GO:0005634;GO:0005654;GO:0005737;GO:0006094;GO:0008140;GO:0032793;GO:0042593;GO:0043970;GO:0045944;GO:0051289;GO:0070062;GO:1901998	chromatin binding;protein binding;nucleus;nucleoplasm;cytoplasm;gluconeogenesis;cAMP response element binding protein binding;positive regulation of CREB transcription factor activity;glucose homeostasis;histone H3-K9 acetylation;positive regulation of transcription by RNA polymerase II;protein homotetramerization;extracellular exosome;toxin transport
18913	ZNF444	0.0076008	0.025993	0.864401	573	4	2.8998	2.11914	GO:0000978;GO:0000981;GO:0005634;GO:0006357;GO:0046872;GO:1990837	RNA polymerase II cis-regulatory region sequence-specific DNA binding;DNA-binding transcription factor activity, RNA polymerase II-specific;nucleus;regulation of transcription by RNA polymerase II;metal ion binding;sequence-specific double-stranded DNA binding
9080	ZNF416	0.007644	0.026129	0.864401	574	1	-1.5235	2.11668	GO:0000978;GO:0000981;GO:0005634;GO:0006357;GO:0046872	RNA polymerase II cis-regulatory region sequence-specific DNA binding;DNA-binding transcription factor activity, RNA polymerase II-specific;nucleus;regulation of transcription by RNA polymerase II;metal ion binding
18912	SOX7	0.0076494	0.026148	0.864401	575	4	3.5114	2.11637	GO:0000785;GO:0000976;GO:0000978;GO:0000981;GO:0001706;GO:0003700;GO:0005515;GO:0005634;GO:0005654;GO:0005737;GO:0006355;GO:0006357;GO:0008285;GO:0009653;GO:0030154;GO:0043280;GO:0045892;GO:0045893;GO:0060828;GO:1990837	chromatin;transcription cis-regulatory region binding;RNA polymerase II cis-regulatory region sequence-specific DNA binding;DNA-binding transcription factor activity, RNA polymerase II-specific;endoderm formation;DNA-binding transcription factor activity;protein binding;nucleus;nucleoplasm;cytoplasm;regulation of transcription, DNA-templated;regulation of transcription by RNA polymerase II;negati…
18911	C11orf96	0.0076548	0.026166	0.864401	576	4	2.6359	2.11607		NA
18910	ADAMTS15	0.0076765	0.026237	0.864401	577	4	2.7071	2.11484	GO:0004175;GO:0004222;GO:0005615;GO:0006508;GO:0007520;GO:0008201;GO:0008270;GO:0009986;GO:0022617;GO:0030198;GO:0031012;GO:0050840;GO:0062023	endopeptidase activity;metalloendopeptidase activity;extracellular space;proteolysis;myoblast fusion;heparin binding;zinc ion binding;cell surface;extracellular matrix disassembly;extracellular matrix organization;extracellular matrix;extracellular matrix binding;collagen-containing extracellular matrix
18301	VPS26A	0.0076984	0.026302	0.864401	578	3	3.5311	2.1136	GO:0005515;GO:0005764;GO:0005768;GO:0005769;GO:0005829;GO:0006886;GO:0010008;GO:0016241;GO:0030904;GO:0030906;GO:0031982;GO:0032456;GO:0042147;GO:0097422	protein binding;lysosome;endosome;early endosome;cytosol;intracellular protein transport;endosome membrane;regulation of macroautophagy;retromer complex;retromer, cargo-selective complex;vesicle;endocytic recycling;retrograde transport, endosome to Golgi;tubular endosome
18909	NR1H3	0.0077051	0.026323	0.864401	579	4	3.315	2.11322	GO:0000122;GO:0000785;GO:0000976;GO:0000978;GO:0000981;GO:0001228;GO:0003677;GO:0004879;GO:0005515;GO:0005634;GO:0005654;GO:0005737;GO:0005829;GO:0008270;GO:0010745;GO:0010867;GO:0010875;GO:0010887;GO:0015485;GO:0030154;GO:0030522;GO:0032270;GO:0032369;GO:0032376;GO:0032411;GO:0032570;GO:0032810;GO:0034145;GO:0036151;GO:0042632;GO:0042752;GO:0043031;GO:0043235;GO:0043277;GO:0045723;GO:0045861;GO:…	negative regulation of transcription by RNA polymerase II;chromatin;transcription cis-regulatory region binding;RNA polymerase II cis-regulatory region sequence-specific DNA binding;DNA-binding transcription factor activity, RNA polymerase II-specific;DNA-binding transcription activator activity, RNA polymerase II-specific;DNA binding;nuclear receptor activity;protein binding;nucleus;nucleoplasm;…
18908	CHM	0.0077432	0.026442	0.864401	580	4	2.3562	2.11108	GO:0004663;GO:0005092;GO:0005096;GO:0005515;GO:0005634;GO:0005737;GO:0005829;GO:0005968;GO:0006612;GO:0007264;GO:0007601;GO:0016192;GO:0018344;GO:0031267;GO:0050790	Rab geranylgeranyltransferase activity;GDP-dissociation inhibitor activity;GTPase activator activity;protein binding;nucleus;cytoplasm;cytosol;Rab-protein geranylgeranyltransferase complex;protein targeting to membrane;small GTPase mediated signal transduction;visual perception;vesicle-mediated transport;protein geranylgeranylation;small GTPase binding;regulation of catalytic activity
18907	TRIML2	0.0077473	0.026454	0.864401	581	4	3.2086	2.11085	GO:0000209;GO:0005515;GO:0005654;GO:0005737;GO:0005829;GO:0010468;GO:0010508;GO:0016567;GO:0019901;GO:0032880;GO:0042802;GO:0042803;GO:0043123;GO:0045087;GO:0046596;GO:0051092;GO:0061630	protein polyubiquitination;protein binding;nucleoplasm;cytoplasm;cytosol;regulation of gene expression;positive regulation of autophagy;protein ubiquitination;protein kinase binding;regulation of protein localization;identical protein binding;protein homodimerization activity;positive regulation of I-kappaB kinase/NF-kappaB signaling;innate immune response;regulation of viral entry into host cell…
18116	PTPN18	0.0077481	0.026457	0.864401	582	3	2.7937	2.1108	GO:0001825;GO:0004725;GO:0004726;GO:0005515;GO:0005634;GO:0005654;GO:0005737;GO:0005829;GO:0006470;GO:0035335;GO:1901185	blastocyst formation;protein tyrosine phosphatase activity;non-membrane spanning protein tyrosine phosphatase activity;protein binding;nucleus;nucleoplasm;cytoplasm;cytosol;protein dephosphorylation;peptidyl-tyrosine dephosphorylation;negative regulation of ERBB signaling pathway
18906	FNDC3B	0.0077487	0.026458	0.864401	583	4	2.3297	2.11077	GO:0003723;GO:0016021	RNA binding;integral component of membrane
18905	GIPR	0.0077555	0.026476	0.864401	584	4	2.6095	2.11039	GO:0002029;GO:0004888;GO:0005515;GO:0005886;GO:0006091;GO:0007166;GO:0007188;GO:0007189;GO:0007190;GO:0007204;GO:0007584;GO:0008528;GO:0009749;GO:0016021;GO:0016519;GO:0017046;GO:0031018;GO:0032024;GO:0038192;GO:0043950;GO:0048678;GO:0050796;GO:0051592;GO:0070542;GO:0120022	desensitization of G protein-coupled receptor signaling pathway;transmembrane signaling receptor activity;protein binding;plasma membrane;generation of precursor metabolites and energy;cell surface receptor signaling pathway;adenylate cyclase-modulating G protein-coupled receptor signaling pathway;adenylate cyclase-activating G protein-coupled receptor signaling pathway;activation of adenylate cy…
16587	MATN1	0.0077616	0.026494	0.864401	585	2	2.5229	2.11005	GO:0003429;GO:0005201;GO:0005509;GO:0005515;GO:0005576;GO:0030500;GO:0031012;GO:0062023;GO:0065003	growth plate cartilage chondrocyte morphogenesis;extracellular matrix structural constituent;calcium ion binding;protein binding;extracellular region;regulation of bone mineralization;extracellular matrix;collagen-containing extracellular matrix;protein-containing complex assembly
18904	CPXM2	0.0077665	0.02651	0.864401	586	4	3.8562	2.10977	GO:0004181;GO:0005615;GO:0006518;GO:0008270;GO:0016485	metallocarboxypeptidase activity;extracellular space;peptide metabolic process;zinc ion binding;protein processing
15449	SHPRH	0.0077992	0.026605	0.864401	587	2	2.6153	2.10795	GO:0000209;GO:0000786;GO:0003677;GO:0004386;GO:0004842;GO:0005515;GO:0005524;GO:0005654;GO:0006281;GO:0006334;GO:0006974;GO:0016567;GO:0016787;GO:0031625;GO:0046872;GO:0061630;GO:0070615	protein polyubiquitination;nucleosome;DNA binding;helicase activity;ubiquitin-protein transferase activity;protein binding;ATP binding;nucleoplasm;DNA repair;nucleosome assembly;cellular response to DNA damage stimulus;protein ubiquitination;hydrolase activity;ubiquitin protein ligase binding;metal ion binding;ubiquitin protein ligase activity;nucleosome-dependent ATPase activity
16947	NOX5	0.0078521	0.026795	0.864401	588	2	1.9496	2.10501	GO:0000293;GO:0001525;GO:0001819;GO:0001935;GO:0005509;GO:0005789;GO:0005886;GO:0006915;GO:0015252;GO:0016021;GO:0016175;GO:0020037;GO:0033215;GO:0042554;GO:0043012;GO:0050660;GO:0050661;GO:0061640;GO:1902600	ferric-chelate reductase activity;angiogenesis;positive regulation of cytokine production;endothelial cell proliferation;calcium ion binding;endoplasmic reticulum membrane;plasma membrane;apoptotic process;proton channel activity;integral component of membrane;superoxide-generating NAD(P)H oxidase activity;heme binding;reductive iron assimilation;superoxide anion generation;regulation of fusion o…
6577	SZT2	0.0078802	0.026886	0.864401	589	2	0.111	2.10346	GO:0003674;GO:0005515;GO:0005765;GO:0005777;GO:0007417;GO:0009791;GO:0021540;GO:0034198;GO:0042149;GO:0043473;GO:0061462;GO:0140007;GO:1901668;GO:1904262	molecular_function;protein binding;lysosomal membrane;peroxisome;central nervous system development;post-embryonic development;corpus callosum morphogenesis;cellular response to amino acid starvation;cellular response to glucose starvation;pigmentation;protein localization to lysosome;KICSTOR complex;regulation of superoxide dismutase activity;negative regulation of TORC1 signaling
8375	KIAA1217	0.0078964	0.026937	0.864401	590	3	4.2313	2.10257	GO:0003674;GO:0005737;GO:0048706	molecular_function;cytoplasm;embryonic skeletal system development
17220	PLCXD3	0.0079362	0.027061	0.864401	591	3	3.8093	2.10039	GO:0005515;GO:0005737;GO:0007165;GO:0008081;GO:0016042;GO:0045202	protein binding;cytoplasm;signal transduction;phosphoric diester hydrolase activity;lipid catabolic process;synapse
18903	CSRP3	0.0079446	0.027081	0.864401	592	4	2.8568	2.09993	GO:0002026;GO:0003300;GO:0003779;GO:0005515;GO:0005634;GO:0005737;GO:0005856;GO:0006874;GO:0006954;GO:0007519;GO:0008286;GO:0008307;GO:0030018;GO:0030036;GO:0031433;GO:0033292;GO:0033365;GO:0035995;GO:0042593;GO:0042802;GO:0042805;GO:0045214;GO:0045944;GO:0046872;GO:0048738;GO:0055003;GO:0060048;GO:0060537;GO:0070528;GO:1903076	regulation of the force of heart contraction;cardiac muscle hypertrophy;actin binding;protein binding;nucleus;cytoplasm;cytoskeleton;cellular calcium ion homeostasis;inflammatory response;skeletal muscle tissue development;insulin receptor signaling pathway;structural constituent of muscle;Z disc;actin cytoskeleton organization;telethonin binding;T-tubule organization;protein localization to orga…
13788	YPEL3	0.0079562	0.027117	0.864401	593	2	0.52163	2.09929	GO:0005730;GO:0046872;GO:2000774	nucleolus;metal ion binding;positive regulation of cellular senescence
17080	DOCK7	0.0079674	0.027152	0.864401	594	3	4.0425	2.09868	GO:0000226;GO:0005085;GO:0005515;GO:0005925;GO:0007264;GO:0007409;GO:0022027;GO:0030424;GO:0030426;GO:0031175;GO:0031267;GO:0033138;GO:0043005;GO:0045178;GO:0045200;GO:0050767;GO:0090630;GO:0120163;GO:1904754	microtubule cytoskeleton organization;guanyl-nucleotide exchange factor activity;protein binding;focal adhesion;small GTPase mediated signal transduction;axonogenesis;interkinetic nuclear migration;axon;growth cone;neuron projection development;small GTPase binding;positive regulation of peptidyl-serine phosphorylation;neuron projection;basal part of cell;establishment of neuroblast polarity;regu…
18902	SNX16	0.0079725	0.027165	0.864401	595	4	3.4408	2.09841	GO:0005764;GO:0005769;GO:0005770;GO:0005829;GO:0006622;GO:0008333;GO:0031313;GO:0031901;GO:0031902;GO:0035091;GO:0042802;GO:0043231;GO:0045022	lysosome;early endosome;late endosome;cytosol;protein targeting to lysosome;endosome to lysosome transport;extrinsic component of endosome membrane;early endosome membrane;late endosome membrane;phosphatidylinositol binding;identical protein binding;intracellular membrane-bounded organelle;early endosome to late endosome transport
16735	IL11	0.0079832	0.02719	0.864401	596	2	2.9365	2.09782	GO:0005125;GO:0005142;GO:0005515;GO:0005576;GO:0005615;GO:0005737;GO:0007165;GO:0008083;GO:0008284;GO:0030183;GO:0030219;GO:0033138;GO:0043410;GO:0045444;GO:0045944;GO:0046888;GO:0050731;GO:1903659;GO:2000352	cytokine activity;interleukin-11 receptor binding;protein binding;extracellular region;extracellular space;cytoplasm;signal transduction;growth factor activity;positive regulation of cell population proliferation;B cell differentiation;megakaryocyte differentiation;positive regulation of peptidyl-serine phosphorylation;positive regulation of MAPK cascade;fat cell differentiation;positive regulati…
18448	VSTM4	0.0079887	0.027207	0.864401	597	3	3.8851	2.09752	GO:0005515;GO:0005576;GO:0005886;GO:0016021	protein binding;extracellular region;plasma membrane;integral component of membrane
17493	SLC13A4	0.008005	0.027261	0.864401	598	2	3.6483	2.09664	GO:0005515;GO:0005886;GO:0005887;GO:0006814;GO:0008272;GO:0015382;GO:0016021;GO:0098656;GO:1902358	protein binding;plasma membrane;integral component of plasma membrane;sodium ion transport;sulfate transport;sodium:sulfate symporter activity;integral component of membrane;anion transmembrane transport;sulfate transmembrane transport
12298	CIB2	0.0080056	0.027264	0.864401	599	3	3.907	2.09661	GO:0000287;GO:0001750;GO:0001917;GO:0005509;GO:0005515;GO:0005737;GO:0007204;GO:0032420;GO:0032437;GO:0042383;GO:0042803;GO:0045494;GO:0055074;GO:0071318;GO:0072562	magnesium ion binding;photoreceptor outer segment;photoreceptor inner segment;calcium ion binding;protein binding;cytoplasm;positive regulation of cytosolic calcium ion concentration;stereocilium;cuticular plate;sarcolemma;protein homodimerization activity;photoreceptor cell maintenance;calcium ion homeostasis;cellular response to ATP;blood microparticle
16283	BPIFB2	0.008008	0.027271	0.864401	600	3	4.0296	2.09648	GO:0005576;GO:0005788;GO:0008289;GO:0070062	extracellular region;endoplasmic reticulum lumen;lipid binding;extracellular exosome
18280	ATF6	0.0080335	0.027345	0.864401	601	3	3.8	2.0951	GO:0000139;GO:0000785;GO:0000976;GO:0000977;GO:0000978;GO:0000981;GO:0001228;GO:0001654;GO:0003700;GO:0005515;GO:0005634;GO:0005635;GO:0005654;GO:0005783;GO:0005789;GO:0005794;GO:0005829;GO:0006357;GO:0006457;GO:0007165;GO:0007601;GO:0010508;GO:0016020;GO:0030176;GO:0030968;GO:0031625;GO:0035497;GO:0036500;GO:0042802;GO:0043065;GO:0043565;GO:0045944;GO:0046982;GO:1903893;GO:1990440;GO:1990837	Golgi membrane;chromatin;transcription cis-regulatory region binding;RNA polymerase II transcription regulatory region sequence-specific DNA binding;RNA polymerase II cis-regulatory region sequence-specific DNA binding;DNA-binding transcription factor activity, RNA polymerase II-specific;DNA-binding transcription activator activity, RNA polymerase II-specific;eye development;DNA-binding transcrip…
17645	KRT28	0.0080377	0.027358	0.864401	602	2	3.3879	2.09487	GO:0003674;GO:0005198;GO:0005515;GO:0005829;GO:0005882;GO:0008150;GO:0070062	molecular_function;structural molecule activity;protein binding;cytosol;intermediate filament;biological_process;extracellular exosome
11720	CRYBA2	0.0080602	0.027425	0.864401	603	2	-0.12765	2.09365	GO:0002088;GO:0003674;GO:0005212;GO:0005515;GO:0005575;GO:0007601;GO:0008150;GO:0042802	lens development in camera-type eye;molecular_function;structural constituent of eye lens;protein binding;cellular_component;visual perception;biological_process;identical protein binding
17625	C19orf71	0.008065	0.027447	0.864401	604	3	4.384	2.0934		NA
10645	C7orf60	0.0080869	0.027516	0.864401	605	2	0.53865	2.09222		NA
8910	CYP3A4	0.0081122	0.027602	0.864401	606	1	-1.3935	2.09086	GO:0002933;GO:0004497;GO:0005496;GO:0005506;GO:0005515;GO:0005737;GO:0005789;GO:0006629;GO:0006706;GO:0006805;GO:0008202;GO:0008203;GO:0008209;GO:0008210;GO:0008395;GO:0008401;GO:0009822;GO:0016021;GO:0016098;GO:0016491;GO:0017144;GO:0019825;GO:0019899;GO:0020037;GO:0030343;GO:0034875;GO:0036378;GO:0042359;GO:0042369;GO:0042572;GO:0042573;GO:0042737;GO:0042738;GO:0042759;GO:0043231;GO:0046222;GO:…	lipid hydroxylation;monooxygenase activity;steroid binding;iron ion binding;protein binding;cytoplasm;endoplasmic reticulum membrane;lipid metabolic process;steroid catabolic process;xenobiotic metabolic process;steroid metabolic process;cholesterol metabolic process;androgen metabolic process;estrogen metabolic process;steroid hydroxylase activity;retinoic acid 4-hydroxylase activity;alkaloid ca…
12500	RPAP2	0.0081363	0.027663	0.864401	607	2	1.8029	2.08957	GO:0005515;GO:0005634;GO:0005654;GO:0005730;GO:0005737;GO:0005829;GO:0008420;GO:0009301;GO:0016591;GO:0043175;GO:0046872;GO:0070940;GO:0106306;GO:0106307	protein binding;nucleus;nucleoplasm;nucleolus;cytoplasm;cytosol;RNA polymerase II CTD heptapeptide repeat phosphatase activity;snRNA transcription;RNA polymerase II, holoenzyme;RNA polymerase core enzyme binding;metal ion binding;dephosphorylation of RNA polymerase II C-terminal domain;protein serine phosphatase activity;protein threonine phosphatase activity
11230	MTX3	0.0081575	0.027705	0.864401	608	3	4.3997	2.08844	GO:0001401;GO:0003674;GO:0005737;GO:0007005;GO:0007007;GO:0015031;GO:0140275	SAM complex;molecular_function;cytoplasm;mitochondrion organization;inner mitochondrial membrane organization;protein transport;MIB complex
12622	C9orf153	0.0081642	0.027727	0.864401	609	2	1.3773	2.08809		NA
16484	ACOT11	0.0081857	0.027784	0.864401	610	2	2.8256	2.08694	GO:0005759;GO:0005829;GO:0006631;GO:0006637;GO:0008289;GO:0009266;GO:0009409;GO:0016290;GO:0035556;GO:0036042;GO:0047617;GO:0052689;GO:0070062;GO:0102991;GO:0120163	mitochondrial matrix;cytosol;fatty acid metabolic process;acyl-CoA metabolic process;lipid binding;response to temperature stimulus;response to cold;palmitoyl-CoA hydrolase activity;intracellular signal transduction;long-chain fatty acyl-CoA binding;acyl-CoA hydrolase activity;carboxylic ester hydrolase activity;extracellular exosome;myristoyl-CoA hydrolase activity;negative regulation of cold-in…
11801	HOXA2	0.0081968	0.027809	0.864401	611	3	4.1411	2.08636	GO:0000122;GO:0000785;GO:0000978;GO:0000981;GO:0001227;GO:0001709;GO:0002076;GO:0005634;GO:0005654;GO:0006357;GO:0007379;GO:0008045;GO:0009952;GO:0009953;GO:0021568;GO:0021658;GO:0035284;GO:0042474;GO:0043231;GO:0045665;GO:0045668;GO:0045944;GO:0048703;GO:0071300;GO:1990837	negative regulation of transcription by RNA polymerase II;chromatin;RNA polymerase II cis-regulatory region sequence-specific DNA binding;DNA-binding transcription factor activity, RNA polymerase II-specific;DNA-binding transcription repressor activity, RNA polymerase II-specific;cell fate determination;osteoblast development;nucleus;nucleoplasm;regulation of transcription by RNA polymerase II;se…
18855	CCDC97	0.008214	0.027856	0.864401	612	3	3.9038	2.08545		NA
14985	RNF114	0.0082162	0.027863	0.864401	613	2	1.7648	2.08533	GO:0000209;GO:0005515;GO:0005634;GO:0005829;GO:0005886;GO:0006511;GO:0007283;GO:0030154;GO:0046872;GO:0061630	protein polyubiquitination;protein binding;nucleus;cytosol;plasma membrane;ubiquitin-dependent protein catabolic process;spermatogenesis;cell differentiation;metal ion binding;ubiquitin protein ligase activity
15608	BVES	0.0082258	0.027884	0.864401	614	3	3.8698	2.08482	GO:0001921;GO:0002027;GO:0002244;GO:0002931;GO:0005198;GO:0005515;GO:0005886;GO:0005901;GO:0005923;GO:0007507;GO:0007517;GO:0007519;GO:0008360;GO:0016021;GO:0016192;GO:0016328;GO:0030054;GO:0030552;GO:0031253;GO:0034446;GO:0040017;GO:0042383;GO:0042391;GO:0043087;GO:0048278;GO:0051146;GO:0060931;GO:0060973;GO:0090136;GO:2001135	positive regulation of receptor recycling;regulation of heart rate;hematopoietic progenitor cell differentiation;response to ischemia;structural molecule activity;protein binding;plasma membrane;caveola;bicellular tight junction;heart development;muscle organ development;skeletal muscle tissue development;regulation of cell shape;integral component of membrane;vesicle-mediated transport;lateral p…
6226	KDM4C	0.0082409	0.027921	0.864401	615	2	2.7011	2.08403	GO:0000785;GO:0003682;GO:0005634;GO:0005654;GO:0006338;GO:0006357;GO:0008270;GO:0008284;GO:0010628;GO:0019899;GO:0032452;GO:0032454;GO:0033169;GO:0045666;GO:0050681;GO:0051864;GO:0060765;GO:0070544	chromatin;chromatin binding;nucleus;nucleoplasm;chromatin remodeling;regulation of transcription by RNA polymerase II;zinc ion binding;positive regulation of cell population proliferation;positive regulation of gene expression;enzyme binding;histone demethylase activity;histone demethylase activity (H3-K9 specific);histone H3-K9 demethylation;positive regulation of neuron differentiation;androgen…
15237	ING4	0.0082566	0.027958	0.864401	616	3	3.5801	2.0832	GO:0000123;GO:0003713;GO:0005515;GO:0005634;GO:0005654;GO:0005829;GO:0006260;GO:0006355;GO:0006473;GO:0006915;GO:0006978;GO:0007049;GO:0008285;GO:0035064;GO:0043065;GO:0043966;GO:0043981;GO:0043982;GO:0043983;GO:0043984;GO:0045111;GO:0045892;GO:0045893;GO:0045926;GO:0046872;GO:0051726;GO:0070776	histone acetyltransferase complex;transcription coactivator activity;protein binding;nucleus;nucleoplasm;cytosol;DNA replication;regulation of transcription, DNA-templated;protein acetylation;apoptotic process;DNA damage response, signal transduction by p53 class mediator resulting in transcription of p21 class mediator;cell cycle;negative regulation of cell population proliferation;methylated hi…
12708	TAS1R1	0.008263	0.027963	0.864401	617	2	3.4285	2.08286	GO:0004930;GO:0005886;GO:0005887;GO:0007186;GO:0008527;GO:0016021;GO:0050912;GO:0050917	G protein-coupled receptor activity;plasma membrane;integral component of plasma membrane;G protein-coupled receptor signaling pathway;taste receptor activity;integral component of membrane;detection of chemical stimulus involved in sensory perception of taste;sensory perception of umami taste
13792	MDH1	0.008266	0.02797	0.864401	618	3	3.8113	2.0827	GO:0004470;GO:0005515;GO:0005615;GO:0005813;GO:0005829;GO:0005975;GO:0006099;GO:0006107;GO:0006108;GO:0006734;GO:0019674;GO:0030060;GO:0047860;GO:0051287;GO:0070062	malic enzyme activity;protein binding;extracellular space;centrosome;cytosol;carbohydrate metabolic process;tricarboxylic acid cycle;oxaloacetate metabolic process;malate metabolic process;NADH metabolic process;NAD metabolic process;L-malate dehydrogenase activity;diiodophenylpyruvate reductase activity;NAD binding;extracellular exosome
1236	RNASEK	0.0082682	0.027975	0.864401	619	1	-1.9017	2.08259	GO:0004521;GO:0005515;GO:0005575;GO:0016021;GO:0090502	endoribonuclease activity;protein binding;cellular_component;integral component of membrane;RNA phosphodiester bond hydrolysis, endonucleolytic
17794	WDR20	0.0082755	0.027995	0.864401	620	3	4.1088	2.08221	GO:0005515;GO:0005654	protein binding;nucleoplasm
15150	COMMD8	0.0083016	0.028055	0.86479	621	3	3.6199	2.08084	GO:0005515;GO:0005654;GO:0005829	protein binding;nucleoplasm;cytosol
3046	SLC25A1	0.0083202	0.028098	0.86479	622	1	-4.9929	2.07987	GO:0005634;GO:0005743;GO:0006094;GO:0006843;GO:0015137;GO:0015142;GO:0016021;GO:0046949;GO:0070062;GO:0071913	nucleus;mitochondrial inner membrane;gluconeogenesis;mitochondrial citrate transmembrane transport;citrate transmembrane transporter activity;tricarboxylic acid transmembrane transporter activity;integral component of membrane;fatty-acyl-CoA biosynthetic process;extracellular exosome;citrate secondary active transmembrane transporter activity
16864	CLIC5	0.008366	0.028205	0.866669	623	3	3.8555	2.07748	GO:0005244;GO:0005254;GO:0005515;GO:0005794;GO:0005815;GO:0005938;GO:0006749;GO:0006821;GO:0007565;GO:0007601;GO:0007605;GO:0015629;GO:0016324;GO:0032421;GO:0034220;GO:0034707;GO:0034765;GO:0050896;GO:0070062	voltage-gated ion channel activity;chloride channel activity;protein binding;Golgi apparatus;microtubule organizing center;cell cortex;glutathione metabolic process;chloride transport;female pregnancy;visual perception;sensory perception of sound;actin cytoskeleton;apical plasma membrane;stereocilium bundle;ion transmembrane transport;chloride channel complex;regulation of ion transmembrane trans…
18308	COL15A1	0.0083907	0.028268	0.866669	624	3	4.3214	2.0762	GO:0001525;GO:0001886;GO:0005201;GO:0005576;GO:0005582;GO:0005615;GO:0005788;GO:0007155;GO:0007165;GO:0016021;GO:0030020;GO:0030198;GO:0031012;GO:0062023;GO:0070062	angiogenesis;endothelial cell morphogenesis;extracellular matrix structural constituent;extracellular region;collagen type XV trimer;extracellular space;endoplasmic reticulum lumen;cell adhesion;signal transduction;integral component of membrane;extracellular matrix structural constituent conferring tensile strength;extracellular matrix organization;extracellular matrix;collagen-containing extrac…
12954	CAPN1	0.0084186	0.028328	0.866669	625	3	3.6136	2.07476	GO:0004198;GO:0005509;GO:0005515;GO:0005576;GO:0005737;GO:0005739;GO:0005764;GO:0005829;GO:0005886;GO:0005925;GO:0006508;GO:0008233;GO:0008284;GO:0016020;GO:0016241;GO:0032801;GO:0050790;GO:0060056;GO:0070062;GO:0097264;GO:1904813;GO:2000310	calcium-dependent cysteine-type endopeptidase activity;calcium ion binding;protein binding;extracellular region;cytoplasm;mitochondrion;lysosome;cytosol;plasma membrane;focal adhesion;proteolysis;peptidase activity;positive regulation of cell population proliferation;membrane;regulation of macroautophagy;receptor catabolic process;regulation of catalytic activity;mammary gland involution;extracel…
15453	ASTE1	0.0084242	0.02834	0.866669	626	2	1.9451	2.07447	GO:0004518;GO:0005515;GO:0090305	nuclease activity;protein binding;nucleic acid phosphodiester bond hydrolysis
12668	MAFF	0.0084762	0.028461	0.86897	627	2	1.3735	2.0718	GO:0000785;GO:0000978;GO:0000981;GO:0001228;GO:0001701;GO:0005515;GO:0005634;GO:0005654;GO:0005739;GO:0006357;GO:0007567;GO:0035914;GO:0043565;GO:0045604;GO:0045944;GO:1990837	chromatin;RNA polymerase II cis-regulatory region sequence-specific DNA binding;DNA-binding transcription factor activity, RNA polymerase II-specific;DNA-binding transcription activator activity, RNA polymerase II-specific;in utero embryonic development;protein binding;nucleus;nucleoplasm;mitochondrion;regulation of transcription by RNA polymerase II;parturition;skeletal muscle cell differentiati…
15175	MYLK	0.0085282	0.028583	0.871295	628	2	2.1642	2.06914	GO:0001725;GO:0003779;GO:0004672;GO:0004687;GO:0005515;GO:0005516;GO:0005524;GO:0005737;GO:0005829;GO:0005886;GO:0006468;GO:0006939;GO:0014820;GO:0015629;GO:0030027;GO:0030335;GO:0032060;GO:0032154;GO:0046872;GO:0051928;GO:0060414;GO:0071476;GO:0090303	stress fiber;actin binding;protein kinase activity;myosin light chain kinase activity;protein binding;calmodulin binding;ATP binding;cytoplasm;cytosol;plasma membrane;protein phosphorylation;smooth muscle contraction;tonic smooth muscle contraction;actin cytoskeleton;lamellipodium;positive regulation of cell migration;bleb assembly;cleavage furrow;metal ion binding;positive regulation of calcium …
14814	OR4C15	0.008573	0.028702	0.872664	629	3	3.9652	2.06687	GO:0004930;GO:0004984;GO:0005886;GO:0007186;GO:0016021;GO:0050911	G protein-coupled receptor activity;olfactory receptor activity;plasma membrane;G protein-coupled receptor signaling pathway;integral component of membrane;detection of chemical stimulus involved in sensory perception of smell
5585	ATF5	0.0085802	0.028719	0.872664	630	1	-2.046	2.0665	GO:0000785;GO:0000976;GO:0000977;GO:0000981;GO:0001228;GO:0003682;GO:0003700;GO:0005515;GO:0005634;GO:0005654;GO:0005667;GO:0005813;GO:0005829;GO:0006355;GO:0006357;GO:0007623;GO:0008285;GO:0009791;GO:0015631;GO:0019900;GO:0021891;GO:0021930;GO:0035264;GO:0043066;GO:0043565;GO:0045444;GO:0045892;GO:0045893;GO:0045944;GO:0046605;GO:1902750	chromatin;transcription cis-regulatory region binding;RNA polymerase II transcription regulatory region sequence-specific DNA binding;DNA-binding transcription factor activity, RNA polymerase II-specific;DNA-binding transcription activator activity, RNA polymerase II-specific;chromatin binding;DNA-binding transcription factor activity;protein binding;nucleus;nucleoplasm;transcription regulator co…
17916	A1CF	0.0086289	0.028822	0.872956	631	3	4.3137	2.06404	GO:0003723;GO:0003725;GO:0003727;GO:0003729;GO:0005515;GO:0005634;GO:0005654;GO:0005737;GO:0005783;GO:0006397;GO:0007566;GO:0010609;GO:0016554;GO:0016556;GO:0030895;GO:0050821	RNA binding;double-stranded RNA binding;single-stranded RNA binding;mRNA binding;protein binding;nucleus;nucleoplasm;cytoplasm;endoplasmic reticulum;mRNA processing;embryo implantation;mRNA localization resulting in posttranscriptional regulation of gene expression;cytidine to uridine editing;mRNA modification;apolipoprotein B mRNA editing enzyme complex;protein stabilization
17641	SERPINB2	0.0086322	0.02883	0.872956	632	1	1.3082	2.06388	GO:0004867;GO:0005576;GO:0005615;GO:0005737;GO:0005886;GO:0010951;GO:0042060;GO:0042730;GO:0043066	serine-type endopeptidase inhibitor activity;extracellular region;extracellular space;cytoplasm;plasma membrane;negative regulation of endopeptidase activity;wound healing;fibrinolysis;negative regulation of apoptotic process
18802	KIAA1671	0.0086484	0.028866	0.872956	633	3	3.5121	2.06306		NA
7970	OR2K2	0.0086842	0.028946	0.874001	634	2	0.05048	2.06127	GO:0004930;GO:0004984;GO:0005886;GO:0007186;GO:0016021;GO:0050911	G protein-coupled receptor activity;olfactory receptor activity;plasma membrane;G protein-coupled receptor signaling pathway;integral component of membrane;detection of chemical stimulus involved in sensory perception of smell
4681	ZNF714	0.0087362	0.029061	0.875234	635	1	-2.886	2.05868	GO:0000978;GO:0000981;GO:0005634;GO:0006355;GO:0006357;GO:0046872	RNA polymerase II cis-regulatory region sequence-specific DNA binding;DNA-binding transcription factor activity, RNA polymerase II-specific;nucleus;regulation of transcription, DNA-templated;regulation of transcription by RNA polymerase II;metal ion binding
17110	TRIM35	0.0087451	0.029083	0.875234	636	3	3.9791	2.05824	GO:0003674;GO:0005634;GO:0005737;GO:0006915;GO:0008270;GO:0016567;GO:0043065;GO:0045087;GO:0045930;GO:0061630;GO:1902187	molecular_function;nucleus;cytoplasm;apoptotic process;zinc ion binding;protein ubiquitination;positive regulation of apoptotic process;innate immune response;negative regulation of mitotic cell cycle;ubiquitin protein ligase activity;negative regulation of viral release from host cell
17758	CHRNA7	0.0087881	0.029187	0.875234	637	2	1.7666	2.05611	GO:0001540;GO:0001666;GO:0001934;GO:0005216;GO:0005262;GO:0005515;GO:0005886;GO:0005887;GO:0005892;GO:0006811;GO:0006816;GO:0006874;GO:0007165;GO:0007268;GO:0007271;GO:0007611;GO:0007613;GO:0007614;GO:0008284;GO:0015464;GO:0015643;GO:0016021;GO:0017081;GO:0022848;GO:0030594;GO:0032720;GO:0034220;GO:0035094;GO:0042166;GO:0042391;GO:0042803;GO:0043005;GO:0043410;GO:0044853;GO:0045202;GO:0045211;GO:…	amyloid-beta binding;response to hypoxia;positive regulation of protein phosphorylation;ion channel activity;calcium channel activity;protein binding;plasma membrane;integral component of plasma membrane;acetylcholine-gated channel complex;ion transport;calcium ion transport;cellular calcium ion homeostasis;signal transduction;chemical synaptic transmission;synaptic transmission, cholinergic;lear…
13207	GPX2	0.0088401	0.029308	0.875234	638	1	-0.58047	2.05354	GO:0004601;GO:0004602;GO:0005737;GO:0005829;GO:0006979;GO:0009055;GO:0022900;GO:0098869	peroxidase activity;glutathione peroxidase activity;cytoplasm;cytosol;response to oxidative stress;electron transfer activity;electron transport chain;cellular oxidant detoxification
17611	C1orf43	0.0088991	0.029442	0.875234	639	3	3.4977	2.05065	GO:0005739;GO:0005794;GO:0006909;GO:0016021	mitochondrion;Golgi apparatus;phagocytosis;integral component of membrane
8563	OR5C1	0.0089441	0.029542	0.875234	640	1	-2.0579	2.04846	GO:0004930;GO:0004984;GO:0005549;GO:0005886;GO:0007186;GO:0016021;GO:0050911	G protein-coupled receptor activity;olfactory receptor activity;odorant binding;plasma membrane;G protein-coupled receptor signaling pathway;integral component of membrane;detection of chemical stimulus involved in sensory perception of smell
17122	FAM159B	0.0089792	0.029621	0.875234	641	3	3.5035	2.04676	GO:0016021	integral component of membrane
9223	GLTSCR1	0.0089961	0.029656	0.875234	642	1	-0.37939	2.04595		NA
18521	TLDC2	0.0090018	0.029674	0.875234	643	3	4.0677	2.04567	GO:0005634;GO:0006979	nucleus;response to oxidative stress
18416	ZPBP	0.0090043	0.029676	0.875234	644	3	3.6087	2.04555	GO:0001669;GO:0001675;GO:0002080;GO:0002199;GO:0005576;GO:0005634;GO:0007339	acrosomal vesicle;acrosome assembly;acrosomal membrane;zona pellucida receptor complex;extracellular region;nucleus;binding of sperm to zona pellucida
6630	MTM1	0.0090343	0.029751	0.875234	645	3	4.0311	2.04411	GO:0001726;GO:0004438;GO:0004721;GO:0004725;GO:0005515;GO:0005737;GO:0005770;GO:0005829;GO:0005886;GO:0006470;GO:0006661;GO:0008333;GO:0015031;GO:0016020;GO:0019215;GO:0030017;GO:0030175;GO:0035091;GO:0035335;GO:0044088;GO:0045109;GO:0046716;GO:0046856;GO:0048311;GO:0052629;GO:0070584;GO:1902902	ruffle;phosphatidylinositol-3-phosphatase activity;phosphoprotein phosphatase activity;protein tyrosine phosphatase activity;protein binding;cytoplasm;late endosome;cytosol;plasma membrane;protein dephosphorylation;phosphatidylinositol biosynthetic process;endosome to lysosome transport;protein transport;membrane;intermediate filament binding;sarcomere;filopodium;phosphatidylinositol binding;pept…
1619	MORC4	0.009048	0.029782	0.875234	646	2	-1.2881	2.04345	GO:0005515;GO:0005654;GO:0008270;GO:0035064	protein binding;nucleoplasm;zinc ion binding;methylated histone binding
5236	HDGFL1	0.0091	0.029904	0.875234	647	1	-4.1749	2.04096	GO:0003690;GO:0003712;GO:0005634;GO:0006357	double-stranded DNA binding;transcription coregulator activity;nucleus;regulation of transcription by RNA polymerase II
3126	MS4A5	0.0091412	0.029994	0.875234	648	3	3.7682	2.039	GO:0016021	integral component of membrane
8798	OR6C2	0.009152	0.030024	0.875234	649	1	-1.6065	2.03848	GO:0004930;GO:0004984;GO:0005886;GO:0007186;GO:0007608;GO:0016021;GO:0050911	G protein-coupled receptor activity;olfactory receptor activity;plasma membrane;G protein-coupled receptor signaling pathway;sensory perception of smell;integral component of membrane;detection of chemical stimulus involved in sensory perception of smell
16022	LRRC38	0.0091702	0.030057	0.875234	650	2	2.7673	2.03762	GO:0005249;GO:0005887;GO:0008076;GO:0044325;GO:0071805;GO:0099104;GO:1903818	voltage-gated potassium channel activity;integral component of plasma membrane;voltage-gated potassium channel complex;transmembrane transporter binding;potassium ion transmembrane transport;potassium channel activator activity;positive regulation of voltage-gated potassium channel activity
11459	SPANXA1	0.0091831	0.030083	0.875234	651	3	3.3654	2.03701	GO:0005515;GO:0005634;GO:0005737;GO:0007283	protein binding;nucleus;cytoplasm;spermatogenesis
18226	KRT39	0.0092034	0.030136	0.875234	652	3	3.7747	2.03605	GO:0005198;GO:0005515;GO:0005829;GO:0005882	structural molecule activity;protein binding;cytosol;intermediate filament
18678	F11	0.0092039	0.030136	0.875234	653	2	2.035	2.03603	GO:0004252;GO:0005515;GO:0005576;GO:0005615;GO:0005886;GO:0007596;GO:0008201;GO:0016020;GO:0031639;GO:0051919;GO:0070009;GO:0070062	serine-type endopeptidase activity;protein binding;extracellular region;extracellular space;plasma membrane;blood coagulation;heparin binding;membrane;plasminogen activation;positive regulation of fibrinolysis;serine-type aminopeptidase activity;extracellular exosome
16179	ZRSR2	0.0092135	0.030154	0.875234	654	3	4.0749	2.03558	GO:0000245;GO:0000398;GO:0005515;GO:0005654;GO:0005681;GO:0005689;GO:0008380;GO:0030628;GO:0042802;GO:0046872;GO:0089701	spliceosomal complex assembly;mRNA splicing, via spliceosome;protein binding;nucleoplasm;spliceosomal complex;U12-type spliceosomal complex;RNA splicing;pre-mRNA 3'-splice site binding;identical protein binding;metal ion binding;U2AF complex
18216	GTPBP1	0.0092284	0.030191	0.875234	655	3	4.3073	2.03487	GO:0000177;GO:0003723;GO:0003746;GO:0003924;GO:0005515;GO:0005525;GO:0005829;GO:0006414;GO:0006955;GO:0007165;GO:0016020;GO:0046039;GO:0061014	cytoplasmic exosome (RNase complex);RNA binding;translation elongation factor activity;GTPase activity;protein binding;GTP binding;cytosol;translational elongation;immune response;signal transduction;membrane;GTP metabolic process;positive regulation of mRNA catabolic process
15463	ZSCAN16	0.0092441	0.030227	0.875234	656	3	3.7188	2.03414	GO:0000978;GO:0000981;GO:0005515;GO:0005634;GO:0006357;GO:0046872;GO:1990837	RNA polymerase II cis-regulatory region sequence-specific DNA binding;DNA-binding transcription factor activity, RNA polymerase II-specific;protein binding;nucleus;regulation of transcription by RNA polymerase II;metal ion binding;sequence-specific double-stranded DNA binding
5142	PRR20A	0.0092517	0.030248	0.875234	657	2	-0.1872	2.03378		NA
4807	BLNK	0.0092559	0.030262	0.875234	658	1	-2.5319	2.03358	GO:0005068;GO:0005515;GO:0005737;GO:0005829;GO:0005886;GO:0006954;GO:0006959;GO:0007169;GO:0010628;GO:0016020;GO:0019899;GO:0019901;GO:0030183;GO:0035556;GO:0035591;GO:0036464;GO:0042169;GO:0043274;GO:0050853;GO:1990782	transmembrane receptor protein tyrosine kinase adaptor activity;protein binding;cytoplasm;cytosol;plasma membrane;inflammatory response;humoral immune response;transmembrane receptor protein tyrosine kinase signaling pathway;positive regulation of gene expression;membrane;enzyme binding;protein kinase binding;B cell differentiation;intracellular signal transduction;signaling adaptor activity;cyto…
12991	TRIM39	0.0092576	0.030265	0.875234	659	2	1.7186	2.0335	GO:0005515;GO:0005634;GO:0005737;GO:0005739;GO:0005829;GO:0006915;GO:0007095;GO:0008270;GO:0010468;GO:0016567;GO:0032435;GO:0042802;GO:0043124;GO:0045087;GO:0050821;GO:0061630;GO:1902806;GO:2000059;GO:2001235	protein binding;nucleus;cytoplasm;mitochondrion;cytosol;apoptotic process;mitotic G2 DNA damage checkpoint signaling;zinc ion binding;regulation of gene expression;protein ubiquitination;negative regulation of proteasomal ubiquitin-dependent protein catabolic process;identical protein binding;negative regulation of I-kappaB kinase/NF-kappaB signaling;innate immune response;protein stabilization;u…
18138	DDIT4	0.0092634	0.030277	0.875234	660	3	4.4317	2.03323	GO:0001666;GO:0001764;GO:0005515;GO:0005737;GO:0005739;GO:0005829;GO:0006915;GO:0007420;GO:0010801;GO:0030182;GO:0032006;GO:0032007;GO:0032984;GO:0033137;GO:0042771;GO:0045820;GO:0048011;GO:0051607;GO:0071549;GO:0071889;GO:0072593;GO:1901216;GO:1902532	response to hypoxia;neuron migration;protein binding;cytoplasm;mitochondrion;cytosol;apoptotic process;brain development;negative regulation of peptidyl-threonine phosphorylation;neuron differentiation;regulation of TOR signaling;negative regulation of TOR signaling;protein-containing complex disassembly;negative regulation of peptidyl-serine phosphorylation;intrinsic apoptotic signaling pathway …
14172	MOG	0.0092848	0.030323	0.875234	661	3	3.4614	2.03223	GO:0001618;GO:0001817;GO:0005102;GO:0005886;GO:0007155;GO:0007417;GO:0009897;GO:0016021;GO:0046718;GO:0050852	virus receptor activity;regulation of cytokine production;signaling receptor binding;plasma membrane;cell adhesion;central nervous system development;external side of plasma membrane;integral component of membrane;viral entry into host cell;T cell receptor signaling pathway
7775	CATSPER4	0.0093079	0.030373	0.875234	662	1	-2.4555	2.03115	GO:0001669;GO:0005227;GO:0005245;GO:0005515;GO:0005886;GO:0006814;GO:0030317;GO:0034765;GO:0036128;GO:0048240;GO:0070588;GO:0097228	acrosomal vesicle;calcium activated cation channel activity;voltage-gated calcium channel activity;protein binding;plasma membrane;sodium ion transport;flagellated sperm motility;regulation of ion transmembrane transport;CatSper complex;sperm capacitation;calcium ion transmembrane transport;sperm principal piece
7849	KMT2D	0.009313	0.030385	0.875234	663	3	3.7369	2.03091	GO:0000976;GO:0001555;GO:0003677;GO:0003713;GO:0005515;GO:0005634;GO:0005654;GO:0006342;GO:0006355;GO:0008284;GO:0033148;GO:0035097;GO:0042393;GO:0042800;GO:0043627;GO:0044648;GO:0044666;GO:0045944;GO:0046872;GO:0048477;GO:0051568;GO:0080182;GO:0097692;GO:1904837	transcription cis-regulatory region binding;oocyte growth;DNA binding;transcription coactivator activity;protein binding;nucleus;nucleoplasm;chromatin silencing;regulation of transcription, DNA-templated;positive regulation of cell population proliferation;positive regulation of intracellular estrogen receptor signaling pathway;histone methyltransferase complex;histone binding;histone methyltrans…
14214	ATE1	0.0093232	0.030408	0.875234	664	3	3.7633	2.03043	GO:0004057;GO:0005515;GO:0005634;GO:0005737;GO:0010498;GO:0016598	arginyltransferase activity;protein binding;nucleus;cytoplasm;proteasomal protein catabolic process;protein arginylation
18831	C5orf45	0.0093539	0.030483	0.875234	665	3	3.7214	2.02901		NA
6691	H2AFX	0.0093598	0.030498	0.875234	666	1	-2.5837	2.02873	GO:0000077;GO:0000724;GO:0000781;GO:0000786;GO:0000794;GO:0001673;GO:0001741;GO:0003677;GO:0003684;GO:0005515;GO:0005634;GO:0005654;GO:0005657;GO:0005813;GO:0006302;GO:0006334;GO:0006342;GO:0006974;GO:0007283;GO:0010212;GO:0016607;GO:0019899;GO:0021987;GO:0035861;GO:0042393;GO:0045739;GO:0046982;GO:0051321;GO:0070062;GO:0071480;GO:0090398;GO:0090734	DNA damage checkpoint signaling;double-strand break repair via homologous recombination;chromosome, telomeric region;nucleosome;condensed nuclear chromosome;male germ cell nucleus;XY body;DNA binding;damaged DNA binding;protein binding;nucleus;nucleoplasm;replication fork;centrosome;double-strand break repair;nucleosome assembly;chromatin silencing;cellular response to DNA damage stimulus;spermat…
13307	SLC33A1	0.0094053	0.030603	0.876052	667	3	3.9998	2.02663	GO:0000139;GO:0005789;GO:0005887;GO:0008521;GO:0015295;GO:0015876;GO:0016020;GO:0030509;GO:0055085;GO:0060395;GO:1902600	Golgi membrane;endoplasmic reticulum membrane;integral component of plasma membrane;acetyl-CoA transmembrane transporter activity;solute:proton symporter activity;acetyl-CoA transport;membrane;BMP signaling pathway;transmembrane transport;SMAD protein signal transduction;proton transmembrane transport
7357	OXLD1	0.0094118	0.030618	0.876052	668	1	-2.314	2.02633		NA
18451	WBSCR22	0.0094629	0.030745	0.877117	669	3	4.114	2.02398		NA
12346	H6PD	0.0094637	0.030747	0.877117	670	1	0.10366	2.02394	GO:0004345;GO:0005739;GO:0005788;GO:0006006;GO:0009051;GO:0017057;GO:0030246;GO:0047934;GO:0047935;GO:0050661;GO:0097305;GO:2000064	glucose-6-phosphate dehydrogenase activity;mitochondrion;endoplasmic reticulum lumen;glucose metabolic process;pentose-phosphate shunt, oxidative branch;6-phosphogluconolactonase activity;carbohydrate binding;glucose 1-dehydrogenase (NAD+) activity;glucose 1-dehydrogenase (NADP+) activity;NADP binding;response to alcohol;regulation of cortisol biosynthetic process
5793	CHD5	0.0095157	0.030862	0.877435	671	2	-0.25456	2.02156	GO:0000792;GO:0003677;GO:0003678;GO:0005524;GO:0005634;GO:0005654;GO:0005829;GO:0006357;GO:0008285;GO:0016020;GO:0016581;GO:0016607;GO:0016887;GO:0021895;GO:0032508;GO:0035093;GO:0043967;GO:0046872;GO:0061628;GO:0070615;GO:0098532;GO:1901798	heterochromatin;DNA binding;DNA helicase activity;ATP binding;nucleus;nucleoplasm;cytosol;regulation of transcription by RNA polymerase II;negative regulation of cell population proliferation;membrane;NuRD complex;nuclear speck;ATP hydrolysis activity;cerebral cortex neuron differentiation;DNA duplex unwinding;spermatogenesis, exchange of chromosomal proteins;histone H4 acetylation;metal ion bind…
13711	LY6G6F	0.0095372	0.030905	0.877435	672	3	3.6669	2.02058	GO:0005515;GO:0005886;GO:0016021;GO:0031092	protein binding;plasma membrane;integral component of membrane;platelet alpha granule membrane
17153	KIAA1715	0.0095606	0.030963	0.877435	673	3	4.1814	2.01951		NA
9477	TAF4B	0.0095989	0.031043	0.877435	674	2	0.24348	2.01778	GO:0001650;GO:0003677;GO:0005654;GO:0005669;GO:0005737;GO:0006367;GO:0007283;GO:0016251;GO:0046982;GO:0048477;GO:0051059	fibrillar center;DNA binding;nucleoplasm;transcription factor TFIID complex;cytoplasm;transcription initiation from RNA polymerase II promoter;spermatogenesis;RNA polymerase II general transcription initiation factor activity;protein heterodimerization activity;oogenesis;NF-kappaB binding
5350	SGMS1	0.0096168	0.031079	0.877435	675	3	3.5127	2.01697	GO:0000138;GO:0000139;GO:0002950;GO:0005634;GO:0005783;GO:0005886;GO:0005887;GO:0006686;GO:0006915;GO:0006954;GO:0010628;GO:0016020;GO:0016301;GO:0016310;GO:0030148;GO:0030173;GO:0030176;GO:0033188;GO:0046513;GO:0047493;GO:0071222;GO:0071356;GO:2001242	Golgi trans cisterna;Golgi membrane;ceramide phosphoethanolamine synthase activity;nucleus;endoplasmic reticulum;plasma membrane;integral component of plasma membrane;sphingomyelin biosynthetic process;apoptotic process;inflammatory response;positive regulation of gene expression;membrane;kinase activity;phosphorylation;sphingolipid biosynthetic process;integral component of Golgi membrane;integr…
11237	PLXDC1	0.0096643	0.031192	0.877435	676	2	0.72834	2.01483	GO:0001525;GO:0005515;GO:0005576;GO:0005737;GO:0005886;GO:0005923;GO:0016021;GO:0021510;GO:0030425;GO:0043025;GO:0043235	angiogenesis;protein binding;extracellular region;cytoplasm;plasma membrane;bicellular tight junction;integral component of membrane;spinal cord development;dendrite;neuronal cell body;receptor complex
10919	PARK2	0.0096716	0.031209	0.877435	677	3	3.5005	2.0145		NA
10892	CAMSAP1	0.0096941	0.031254	0.877435	678	2	1.9181	2.01349	GO:0000226;GO:0005516;GO:0005737;GO:0005874;GO:0007010;GO:0007026;GO:0008017;GO:0022604;GO:0030507;GO:0031113;GO:0031122;GO:0031175;GO:0036449;GO:0051011	microtubule cytoskeleton organization;calmodulin binding;cytoplasm;microtubule;cytoskeleton organization;negative regulation of microtubule depolymerization;microtubule binding;regulation of cell morphogenesis;spectrin binding;regulation of microtubule polymerization;cytoplasmic microtubule organization;neuron projection development;microtubule minus-end;microtubule minus-end binding
17086	GEMIN5	0.0097095	0.031289	0.877435	679	3	3.4258	2.0128	GO:0000340;GO:0000387;GO:0000398;GO:0003723;GO:0003730;GO:0005515;GO:0005654;GO:0005737;GO:0005829;GO:0006412;GO:0006417;GO:0016020;GO:0016604;GO:0017069;GO:0030619;GO:0030621;GO:0030622;GO:0032797;GO:0034718;GO:0034719;GO:0043022;GO:0065003;GO:0097504	RNA 7-methylguanosine cap binding;spliceosomal snRNP assembly;mRNA splicing, via spliceosome;RNA binding;mRNA 3'-UTR binding;protein binding;nucleoplasm;cytoplasm;cytosol;translation;regulation of translation;membrane;nuclear body;snRNA binding;U1 snRNA binding;U4 snRNA binding;U4atac snRNA binding;SMN complex;SMN-Gemin2 complex;SMN-Sm protein complex;ribosome binding;protein-containing complex a…
9891	PFKFB2	0.0097235	0.031319	0.877435	680	2	0.043781	2.01218	GO:0003873;GO:0004331;GO:0005515;GO:0005524;GO:0005654;GO:0005829;GO:0006000;GO:0006003;GO:0006007;GO:0006089;GO:0006096;GO:0009749;GO:0016311;GO:0019901;GO:0032024;GO:0033133;GO:0046835	6-phosphofructo-2-kinase activity;fructose-2,6-bisphosphate 2-phosphatase activity;protein binding;ATP binding;nucleoplasm;cytosol;fructose metabolic process;fructose 2,6-bisphosphate metabolic process;glucose catabolic process;lactate metabolic process;glycolytic process;response to glucose;dephosphorylation;protein kinase binding;positive regulation of insulin secretion;positive regulation of g…
3114	PPM1M	0.0097754	0.031433	0.877435	681	2	1.7546	2.00987	GO:0005634;GO:0006470;GO:0030145;GO:0106306;GO:0106307	nucleus;protein dephosphorylation;manganese ion binding;protein serine phosphatase activity;protein threonine phosphatase activity
11314	KIAA0196	0.0098274	0.03154	0.877435	682	1	-1.3879	2.00756		NA
18883	INSL5	0.0098308	0.031546	0.877435	683	3	3.4148	2.00741	GO:0001664;GO:0005179;GO:0005515;GO:0005575;GO:0005576;GO:0007165;GO:0008150;GO:2000253	G protein-coupled receptor binding;hormone activity;protein binding;cellular_component;extracellular region;signal transduction;biological_process;positive regulation of feeding behavior
9859	ATRN	0.0098793	0.031666	0.877435	684	2	2.449	2.00527	GO:0005604;GO:0005615;GO:0005737;GO:0005886;GO:0005887;GO:0006954;GO:0006979;GO:0009887;GO:0009888;GO:0016477;GO:0021549;GO:0030246;GO:0034446;GO:0038023;GO:0040014;GO:0042552;GO:0043473;GO:0070062	basement membrane;extracellular space;cytoplasm;plasma membrane;integral component of plasma membrane;inflammatory response;response to oxidative stress;animal organ morphogenesis;tissue development;cell migration;cerebellum development;carbohydrate binding;substrate adhesion-dependent cell spreading;signaling receptor activity;regulation of multicellular organism growth;myelination;pigmentation;…
1287	GAS7	0.0099313	0.031783	0.877435	685	2	2.1508	2.00299	GO:0005515;GO:0005737;GO:0005884;GO:0005886;GO:0030041;GO:0048812;GO:0051015	protein binding;cytoplasm;actin filament;plasma membrane;actin filament polymerization;neuron projection morphogenesis;actin filament binding
13564	MORN2	0.0099642	0.03186	0.877435	686	2	2.3925	2.00156	GO:0001669;GO:0005515;GO:0005634;GO:0007283;GO:0030154	acrosomal vesicle;protein binding;nucleus;spermatogenesis;cell differentiation
18020	PHACTR4	0.0099744	0.031883	0.877435	687	3	3.7199	2.00111	GO:0001755;GO:0001843;GO:0003779;GO:0005737;GO:0007266;GO:0008157;GO:0030027;GO:0030036;GO:0043085;GO:0048484;GO:0051726;GO:0061386;GO:0072542;GO:2001045	neural crest cell migration;neural tube closure;actin binding;cytoplasm;Rho protein signal transduction;protein phosphatase 1 binding;lamellipodium;actin cytoskeleton organization;positive regulation of catalytic activity;enteric nervous system development;regulation of cell cycle;closure of optic fissure;protein phosphatase activator activity;negative regulation of integrin-mediated signaling pa…
1262	RPAP3	0.0099763	0.031889	0.877435	688	2	-0.51558	2.00103	GO:0005515;GO:0005829;GO:0097255	protein binding;cytosol;R2TP complex
16159	DDO	0.0099824	0.031902	0.877435	689	2	2.6052	2.00077	GO:0003884;GO:0005515;GO:0005737;GO:0005777;GO:0005782;GO:0005829;GO:0006533;GO:0007320;GO:0007625;GO:0008445;GO:0019478;GO:0042445;GO:0071949	D-amino-acid oxidase activity;protein binding;cytoplasm;peroxisome;peroxisomal matrix;cytosol;aspartate catabolic process;insemination;grooming behavior;D-aspartate oxidase activity;D-amino acid catabolic process;hormone metabolic process;FAD binding
2039	TMEM89	0.0099832	0.031903	0.877435	690	1	-5.0051	2.00073	GO:0005634;GO:0016021	nucleus;integral component of membrane
12014	EPO	0.0099884	0.031922	0.877435	691	3	3.8316	2.0005	GO:0000122;GO:0001666;GO:0005125;GO:0005128;GO:0005179;GO:0005515;GO:0005576;GO:0005615;GO:0006915;GO:0006953;GO:0007165;GO:0007566;GO:0007568;GO:0008015;GO:0008284;GO:0009651;GO:0009986;GO:0010523;GO:0010976;GO:0018105;GO:0030218;GO:0030295;GO:0032147;GO:0032496;GO:0033189;GO:0033574;GO:0038162;GO:0042104;GO:0042531;GO:0042541;GO:0043249;GO:0043627;GO:0044297;GO:0045666;GO:0045893;GO:0046579;GO:…	negative regulation of transcription by RNA polymerase II;response to hypoxia;cytokine activity;erythropoietin receptor binding;hormone activity;protein binding;extracellular region;extracellular space;apoptotic process;acute-phase response;signal transduction;embryo implantation;aging;blood circulation;positive regulation of cell population proliferation;response to salt stress;cell surface;nega…
